# Supplementary material for: Causal relationship between the composition of the Gut Microbiota and central precocious puberty: a two-sample Mendelian randomization study
Source: Front Pediatr. 2024 Nov 14;12:1438195. doi: 10.3389/fped.2024.1438195 (PMC11609932; doi:10.3389/fped.2024.1438195)
Supplement: Supplementary file 2 [file Table1.xlsx]

## Sheet: S1
Supplemental table S1. Detailed information of SNPs for analysis of Gut microbiota on Precocious central puberty.
No.	SNP	effect_allele	other_allele	beta.exposure	beta.outcome	eaf.outcome	remove	palindromic	ambiguous	pval.outcome	se.outcome	outcome	se.exposure	pval.exposure	exposure	mr_keep	R2	F statistic
1	rs1000888	C	G	-0.0585038	-0.047202	0.333459	FALSE	TRUE	TRUE	0.673101	0.111881	Precocious central puberty	0.013219	9.71e-06	genus.Intestinimonas.id.2062	FALSE	0.00106686	19.5849
2	rs10262702	T	C	0.0918017	-0.185417	0.124844	FALSE	FALSE	FALSE	0.245473	0.159648	Precocious central puberty	0.0194885	2.06e-06	genus.Intestinimonas.id.2062	TRUE	0.00120843	22.187
3	rs11258178	A	G	0.0660742	-0.21866	0.490043	FALSE	FALSE	FALSE	0.0367215	0.10468	Precocious central puberty	0.0134139	6.98e-07	genus.Intestinimonas.id.2062	TRUE	0.00132124	24.2609
4	rs11928843	G	A	-0.0607331	-0.0166932	0.481701	FALSE	FALSE	FALSE	0.873564	0.104901	Precocious central puberty	0.0132035	4.21e-06	genus.Intestinimonas.id.2062	TRUE	0.00115232	21.1555
5	rs12226153	A	G	-0.151142	0.437561	0.0141688	FALSE	FALSE	FALSE	0.306964	0.428304	Precocious central puberty	0.0306922	5.12e-07	genus.Intestinimonas.id.2062	TRUE	0.00132051	24.2476
6	rs12566247	T	A	0.0637084	-0.150057	0.425582	FALSE	TRUE	TRUE	0.156795	0.105977	Precocious central puberty	0.0135355	2.19e-06	genus.Intestinimonas.id.2062	FALSE	0.00120648	22.1511
7	rs17067892	C	T	0.107194	-0.036466	0.0868344	FALSE	FALSE	FALSE	0.844812	0.186296	Precocious central puberty	0.0250013	6.38e-06	genus.Intestinimonas.id.2062	TRUE	0.00100133	18.3808
8	rs1859797	G	A	0.060368	-0.0263915	0.549447	FALSE	FALSE	FALSE	0.801564	0.10501	Precocious central puberty	0.0131793	4.12e-06	genus.Intestinimonas.id.2062	TRUE	0.00114271	20.979
9	rs2276760	A	G	-0.0685233	-0.271145	0.239969	FALSE	FALSE	FALSE	0.027072	0.122663	Precocious central puberty	0.0152546	7.84e-06	genus.Intestinimonas.id.2062	TRUE	0.00109901	20.1758
10	rs2731794	C	T	0.120632	0.0652932	0.0349905	FALSE	FALSE	FALSE	0.817338	0.282691	Precocious central puberty	0.0257529	1.92e-06	genus.Intestinimonas.id.2062	TRUE	0.00119496	21.9394
11	rs2930225	G	T	0.0729524	-0.23337	0.233115	FALSE	FALSE	FALSE	0.059065	0.123626	Precocious central puberty	0.0152948	1.35e-06	genus.Intestinimonas.id.2062	TRUE	0.00123894	22.7479
12	rs4113676	A	C	-0.218507	0.344824	0.0150027	FALSE	FALSE	FALSE	0.424479	0.431744	Precocious central puberty	0.0490152	7.42e-06	genus.Intestinimonas.id.2062	TRUE	0.00108243	19.8711
13	rs4784055	T	C	-0.175324	0.0103765	0.0499702	FALSE	FALSE	FALSE	0.964923	0.235954	Precocious central puberty	0.038599	8.72e-07	genus.Intestinimonas.id.2062	TRUE	0.00112368	20.6292
14	rs62240188	G	A	0.130074	0.195312	0.0935655	FALSE	FALSE	FALSE	0.274857	0.178867	Precocious central puberty	0.0267179	2.2e-06	genus.Intestinimonas.id.2062	TRUE	0.00129067	23.6988
15	rs6934519	C	T	0.0692373	0.135029	0.257274	FALSE	FALSE	FALSE	0.255711	0.118802	Precocious central puberty	0.0151154	8.57e-06	genus.Intestinimonas.id.2062	TRUE	0.00114274	20.9795
16	rs716604	A	G	0.0818068	0.0750614	0.229838	FALSE	FALSE	FALSE	0.545106	0.124046	Precocious central puberty	0.0165992	8.57e-07	genus.Intestinimonas.id.2062	TRUE	0.0013226	24.286
17	rs7170984	T	C	-0.0658116	0.00344573	0.282518	FALSE	FALSE	FALSE	0.976328	0.116126	Precocious central puberty	0.0140767	2.98e-06	genus.Intestinimonas.id.2062	TRUE	0.00119038	21.8551
18	rs72982915	C	T	0.183158	0.0274985	0.0563196	FALSE	FALSE	FALSE	0.903807	0.227537	Precocious central puberty	0.0402743	4.91e-06	genus.Intestinimonas.id.2062	TRUE	0.00112644	20.6799
19	rs994794	G	C	-0.141905	0.0168103	0.030973	FALSE	TRUE	TRUE	0.954943	0.297523	Precocious central puberty	0.0315074	7.31e-06	genus.Intestinimonas.id.2062	FALSE	0.00110482	20.2826
20	rs10028567	C	T	-0.0921167	-0.1569	0.120946	FALSE	FALSE	FALSE	0.326722	0.159982	Precocious central puberty	0.0191881	7.3e-06	genus.Streptococcus.id.1853	TRUE	0.00125507	23.0443
21	rs10448310	A	G	-0.0517935	-0.127005	0.359854	FALSE	FALSE	FALSE	0.240484	0.108202	Precocious central puberty	0.0111324	3.31e-06	genus.Streptococcus.id.1853	TRUE	0.00117887	21.6436
22	rs11110281	T	C	-0.137519	0.0481546	0.0483705	FALSE	FALSE	FALSE	0.842243	0.241953	Precocious central puberty	0.0227398	2.58e-09	genus.Streptococcus.id.1853	TRUE	0.00199015	36.5682
23	rs11720390	G	A	0.107024	-0.0681242	0.0621561	FALSE	FALSE	FALSE	0.756472	0.219673	Precocious central puberty	0.0228121	3.59e-06	genus.Streptococcus.id.1853	TRUE	0.0011987	22.0081
24	rs11764382	A	G	-0.0695345	-0.161042	0.139669	FALSE	FALSE	FALSE	0.287633	0.15145	Precocious central puberty	0.0143671	1.29e-06	genus.Streptococcus.id.1853	TRUE	0.00127558	23.4214
25	rs17708276	A	G	-0.0793955	0.126392	0.108622	FALSE	FALSE	FALSE	0.451167	0.167747	Precocious central puberty	0.0170628	3.04e-06	genus.Streptococcus.id.1853	TRUE	0.00117919	21.6494
26	rs1918540	G	A	0.059639	-0.140793	0.185663	FALSE	FALSE	FALSE	0.298368	0.135385	Precocious central puberty	0.0128148	2.44e-06	genus.Streptococcus.id.1853	TRUE	0.00117957	21.6566
27	rs2370083	G	T	-0.0816836	-0.10368	0.0639953	FALSE	FALSE	FALSE	0.629915	0.215173	Precocious central puberty	0.0185851	9.75e-06	genus.Streptococcus.id.1853	TRUE	0.00105216	19.3149
28	rs395407	G	C	-0.0792781	0.0353826	0.165471	FALSE	TRUE	TRUE	0.80678	0.144666	Precocious central puberty	0.0173697	4.37e-06	genus.Streptococcus.id.1853	FALSE	0.00113456	20.8292
29	rs4968759	A	G	-0.0515109	-0.0946444	0.484417	FALSE	FALSE	FALSE	0.366408	0.104785	Precocious central puberty	0.0112068	3.78e-06	genus.Streptococcus.id.1853	TRUE	0.00115062	21.1245
30	rs57646748	G	A	-0.0907696	0.549725	0.0384082	FALSE	FALSE	FALSE	0.0420349	0.270377	Precocious central puberty	0.0200344	5.48e-06	genus.Streptococcus.id.1853	TRUE	0.001118	20.5248
31	rs6563952	G	C	0.0827344	0.00230239	0.092575	FALSE	TRUE	TRUE	0.989742	0.179073	Precocious central puberty	0.0180035	5.82e-06	genus.Streptococcus.id.1853	FALSE	0.00115016	21.1159
32	rs6806351	T	C	-0.0633829	0.0334892	0.219312	FALSE	FALSE	FALSE	0.792669	0.12741	Precocious central puberty	0.0136647	4.94e-06	genus.Streptococcus.id.1853	TRUE	0.00117174	21.5126
33	rs71481756	T	G	0.0931048	-0.000195618	0.0670894	FALSE	FALSE	FALSE	0.999266	0.212727	Precocious central puberty	0.0207949	6.51e-06	genus.Streptococcus.id.1853	TRUE	0.00109183	20.0439
34	rs72739637	A	G	0.0959942	0.117825	0.0624785	FALSE	FALSE	FALSE	0.59157	0.219593	Precocious central puberty	0.0193213	1.03e-06	genus.Streptococcus.id.1853	TRUE	0.00134411	24.6815
35	rs77558518	A	G	-0.103999	-0.118641	0.0955811	FALSE	FALSE	FALSE	0.50636	0.178537	Precocious central puberty	0.0229714	4.71e-06	genus.Streptococcus.id.1853	TRUE	0.00111635	20.4946
36	rs7916711	A	G	0.102891	0.0811195	0.139105	FALSE	FALSE	FALSE	0.591359	0.151097	Precocious central puberty	0.0217362	2.72e-06	genus.Streptococcus.id.1853	TRUE	0.00122027	22.4047
37	rs8191642	G	A	-0.0604189	-0.0594144	0.158062	FALSE	FALSE	FALSE	0.67779	0.143002	Precocious central puberty	0.013671	8.09e-06	genus.Streptococcus.id.1853	TRUE	0.00106387	19.53
38	rs9903102	C	A	-0.0709483	0.130706	0.200674	FALSE	FALSE	FALSE	0.318594	0.131053	Precocious central puberty	0.0155275	4.18e-06	genus.Streptococcus.id.1853	TRUE	0.00113707	20.8754
39	rs10028567	C	T	-0.0934027	-0.1569	0.120946	FALSE	FALSE	FALSE	0.326722	0.159982	Precocious central puberty	0.0190343	3.72e-06	family.Streptococcaceae.id.1850	TRUE	0.00131121	24.0766
40	rs11110281	T	C	-0.130554	0.0481546	0.0483705	FALSE	FALSE	FALSE	0.842243	0.241953	Precocious central puberty	0.0225943	1.4e-08	family.Streptococcaceae.id.1850	TRUE	0.00181716	33.3838
41	rs16950051	A	G	0.107008	0.0943444	0.0649976	FALSE	FALSE	FALSE	0.656565	0.212172	Precocious central puberty	0.0236973	5.34e-06	family.Streptococcaceae.id.1850	TRUE	0.00111058	20.3884
42	rs2370083	G	T	-0.0842751	-0.10368	0.0639953	FALSE	FALSE	FALSE	0.629915	0.215173	Precocious central puberty	0.0184509	4.26e-06	family.Streptococcaceae.id.1850	TRUE	0.00113624	20.86
43	rs28718126	A	G	0.109069	-0.178058	0.0322198	FALSE	FALSE	FALSE	0.545826	0.294785	Precocious central puberty	0.0246868	9.41e-06	family.Streptococcaceae.id.1850	TRUE	0.0010632	19.5176
44	rs2952251	A	G	-0.0639298	0.0406118	0.22686	FALSE	FALSE	FALSE	0.745006	0.124871	Precocious central puberty	0.0126525	3.72e-07	family.Streptococcaceae.id.1850	TRUE	0.00139012	25.5275
45	rs35344081	G	A	0.0609349	-0.0504832	0.262961	FALSE	FALSE	FALSE	0.670425	0.118626	Precocious central puberty	0.0129703	2.64e-06	family.Streptococcaceae.id.1850	TRUE	0.00120201	22.069
46	rs395407	G	C	-0.0826855	0.0353826	0.165471	FALSE	TRUE	TRUE	0.80678	0.144666	Precocious central puberty	0.0172536	1.33e-06	family.Streptococcaceae.id.1850	FALSE	0.00125071	22.9642
47	rs4968759	A	G	-0.0544035	-0.0946444	0.484417	FALSE	FALSE	FALSE	0.366408	0.104785	Precocious central puberty	0.0111271	8.92e-07	family.Streptococcaceae.id.1850	TRUE	0.00130174	23.9023
48	rs57646748	G	A	-0.088021	0.549725	0.0384082	FALSE	FALSE	FALSE	0.0420349	0.270377	Precocious central puberty	0.019876	7.88e-06	family.Streptococcaceae.id.1850	TRUE	0.0010682	19.6096
49	rs6563952	G	C	0.0801931	0.00230239	0.092575	FALSE	TRUE	TRUE	0.989742	0.179073	Precocious central puberty	0.0178576	8.71e-06	family.Streptococcaceae.id.1850	FALSE	0.00109838	20.1642
50	rs6806351	T	C	-0.0619209	0.0334892	0.219312	FALSE	FALSE	FALSE	0.792669	0.12741	Precocious central puberty	0.0135744	6.94e-06	family.Streptococcaceae.id.1850	TRUE	0.00113329	20.8059
51	rs72739637	A	G	0.0927983	0.117825	0.0624785	FALSE	FALSE	FALSE	0.59157	0.219593	Precocious central puberty	0.0192021	1.82e-06	family.Streptococcaceae.id.1850	TRUE	0.00127183	23.3526
52	rs76717940	T	A	0.150606	-0.0200214	0.0566255	FALSE	TRUE	TRUE	0.930601	0.229897	Precocious central puberty	0.0334079	3.09e-06	family.Streptococcaceae.id.1850	FALSE	0.00110689	20.3206
53	rs77558518	A	G	-0.104239	-0.118641	0.0955811	FALSE	FALSE	FALSE	0.50636	0.178537	Precocious central puberty	0.022806	3.72e-06	family.Streptococcaceae.id.1850	TRUE	0.0011378	20.8887
54	rs77968078	G	A	-0.0993013	0.383221	0.0599747	FALSE	FALSE	FALSE	0.075339	0.215487	Precocious central puberty	0.0224788	7.93e-06	family.Streptococcaceae.id.1850	TRUE	0.00106293	19.5127
55	rs7916711	A	G	0.0959639	0.0811195	0.139105	FALSE	FALSE	FALSE	0.591359	0.151097	Precocious central puberty	0.021545	6.33e-06	family.Streptococcaceae.id.1850	TRUE	0.00108057	19.8369
56	rs957755	T	G	-0.0642449	-0.161101	0.139677	FALSE	FALSE	FALSE	0.287443	0.151447	Precocious central puberty	0.0142702	7.42e-06	family.Streptococcaceae.id.1850	TRUE	0.00110392	20.266
57	rs9903102	C	A	-0.0693015	0.130706	0.200674	FALSE	FALSE	FALSE	0.318594	0.131053	Precocious central puberty	0.0154096	4.92e-06	family.Streptococcaceae.id.1850	TRUE	0.0011016	20.2234
58	rs1002941	G	A	0.105025	0.0968295	0.245432	FALSE	FALSE	FALSE	0.424391	0.121215	Precocious central puberty	0.0233484	8.15e-06	class.Lentisphaeria.id.2250	TRUE	0.00110203	20.2312
59	rs11770843	C	T	0.109431	-0.11133	0.329824	FALSE	FALSE	FALSE	0.318423	0.111586	Precocious central puberty	0.0234879	1.91e-06	class.Lentisphaeria.id.2250	TRUE	0.00118217	21.7042
60	rs17114848	G	A	0.152377	-0.223381	0.0992105	FALSE	FALSE	FALSE	0.201723	0.174973	Precocious central puberty	0.0324332	4.06e-06	class.Lentisphaeria.id.2250	TRUE	0.00120209	22.0705
61	rs2031282	A	G	0.122369	-0.14008	0.184702	FALSE	FALSE	FALSE	0.303193	0.136051	Precocious central puberty	0.0270329	4.38e-06	class.Lentisphaeria.id.2250	TRUE	0.00111601	20.4883
62	rs2731834	C	G	0.109438	0.310298	0.239757	FALSE	TRUE	TRUE	0.00455491	0.109378	Precocious central puberty	0.023693	4.24e-06	class.Lentisphaeria.id.2250	FALSE	0.00116196	21.3328
63	rs2825714	A	G	-0.13741	0.0100354	0.169549	FALSE	FALSE	FALSE	0.942552	0.139259	Precocious central puberty	0.0289246	1.72e-06	class.Lentisphaeria.id.2250	TRUE	0.00122905	22.5661
64	rs62570196	C	T	-0.21635	0.185383	0.0420873	FALSE	FALSE	FALSE	0.474585	0.259263	Precocious central puberty	0.0439866	1.08e-06	class.Lentisphaeria.id.2250	TRUE	0.00131736	24.1896
65	rs72640280	A	G	0.220207	-0.232856	0.0552847	FALSE	FALSE	FALSE	0.30986	0.229298	Precocious central puberty	0.0486196	5.18e-06	class.Lentisphaeria.id.2250	TRUE	0.00111726	20.5112
66	rs73113483	T	A	-0.131217	0.1647	0.12405	FALSE	TRUE	TRUE	0.306523	0.161068	Precocious central puberty	0.0288713	8.66e-06	class.Lentisphaeria.id.2250	FALSE	0.00112502	20.6538
67	rs77599476	A	G	0.230292	0.117259	0.0555288	FALSE	FALSE	FALSE	0.616077	0.233855	Precocious central puberty	0.0480168	1.86e-06	class.Lentisphaeria.id.2250	TRUE	0.00125264	22.9997
68	rs1002941	G	A	0.105025	0.0968295	0.245432	FALSE	FALSE	FALSE	0.424391	0.121215	Precocious central puberty	0.0233484	8.15e-06	order.Victivallales.id.2254	TRUE	0.00110203	20.2312
69	rs11770843	C	T	0.109431	-0.11133	0.329824	FALSE	FALSE	FALSE	0.318423	0.111586	Precocious central puberty	0.0234879	1.91e-06	order.Victivallales.id.2254	TRUE	0.00118217	21.7042
70	rs17114848	G	A	0.152377	-0.223381	0.0992105	FALSE	FALSE	FALSE	0.201723	0.174973	Precocious central puberty	0.0324332	4.06e-06	order.Victivallales.id.2254	TRUE	0.00120209	22.0705
71	rs2031282	A	G	0.122369	-0.14008	0.184702	FALSE	FALSE	FALSE	0.303193	0.136051	Precocious central puberty	0.0270329	4.38e-06	order.Victivallales.id.2254	TRUE	0.00111601	20.4883
72	rs2731834	C	G	0.109438	0.310298	0.239757	FALSE	TRUE	TRUE	0.00455491	0.109378	Precocious central puberty	0.023693	4.24e-06	order.Victivallales.id.2254	FALSE	0.00116196	21.3328
73	rs2825714	A	G	-0.13741	0.0100354	0.169549	FALSE	FALSE	FALSE	0.942552	0.139259	Precocious central puberty	0.0289246	1.72e-06	order.Victivallales.id.2254	TRUE	0.00122905	22.5661
74	rs62570196	C	T	-0.21635	0.185383	0.0420873	FALSE	FALSE	FALSE	0.474585	0.259263	Precocious central puberty	0.0439866	1.08e-06	order.Victivallales.id.2254	TRUE	0.00131736	24.1896
75	rs72640280	A	G	0.220207	-0.232856	0.0552847	FALSE	FALSE	FALSE	0.30986	0.229298	Precocious central puberty	0.0486196	5.18e-06	order.Victivallales.id.2254	TRUE	0.00111726	20.5112
76	rs73113483	T	A	-0.131217	0.1647	0.12405	FALSE	TRUE	TRUE	0.306523	0.161068	Precocious central puberty	0.0288713	8.66e-06	order.Victivallales.id.2254	FALSE	0.00112502	20.6538
77	rs77599476	A	G	0.230292	0.117259	0.0555288	FALSE	FALSE	FALSE	0.616077	0.233855	Precocious central puberty	0.0480168	1.86e-06	order.Victivallales.id.2254	TRUE	0.00125264	22.9997
78	rs1002941	G	A	0.107661	0.0968295	0.245432	FALSE	FALSE	FALSE	0.424391	0.121215	Precocious central puberty	0.0233382	4.31e-06	phylum.Lentisphaerae.id.2238	TRUE	0.00115898	21.2781
79	rs11770843	C	T	0.111896	-0.11133	0.329824	FALSE	FALSE	FALSE	0.318423	0.111586	Precocious central puberty	0.0234776	1.14e-06	phylum.Lentisphaerae.id.2238	TRUE	0.00123703	22.7128
80	rs17114848	G	A	0.148972	-0.223381	0.0992105	FALSE	FALSE	FALSE	0.201723	0.174973	Precocious central puberty	0.0324162	6.77e-06	phylum.Lentisphaerae.id.2238	TRUE	0.00115023	21.1173
81	rs2031282	A	G	0.120412	-0.14008	0.184702	FALSE	FALSE	FALSE	0.303193	0.136051	Precocious central puberty	0.0270263	5.86e-06	phylum.Lentisphaerae.id.2238	TRUE	0.00108118	19.8481
82	rs2731834	C	G	0.109935	0.310298	0.239757	FALSE	TRUE	TRUE	0.00455491	0.109378	Precocious central puberty	0.0236848	3.8e-06	phylum.Lentisphaerae.id.2238	FALSE	0.00117333	21.5417
83	rs2825714	A	G	-0.138226	0.0100354	0.169549	FALSE	FALSE	FALSE	0.942552	0.139259	Precocious central puberty	0.0289096	1.5e-06	phylum.Lentisphaerae.id.2238	TRUE	0.00124496	22.8586
84	rs60995569	T	G	-0.16062	-0.104626	0.109242	FALSE	FALSE	FALSE	0.534995	0.168644	Precocious central puberty	0.0336806	9.19e-06	phylum.Lentisphaerae.id.2238	TRUE	0.00123852	22.7402
85	rs62570196	C	T	-0.217203	0.185383	0.0420873	FALSE	FALSE	FALSE	0.474585	0.259263	Precocious central puberty	0.0439621	9.64e-07	phylum.Lentisphaerae.id.2238	TRUE	0.00132922	24.4077
86	rs72640280	A	G	0.220185	-0.232856	0.0552847	FALSE	FALSE	FALSE	0.30986	0.229298	Precocious central puberty	0.0485947	5.19e-06	phylum.Lentisphaerae.id.2238	TRUE	0.00111818	20.5282
87	rs73113483	T	A	-0.131681	0.1647	0.12405	FALSE	TRUE	TRUE	0.306523	0.161068	Precocious central puberty	0.0288503	8.79e-06	phylum.Lentisphaerae.id.2238	FALSE	0.00113463	20.8305
88	rs77599476	A	G	0.229981	0.117259	0.0555288	FALSE	FALSE	FALSE	0.616077	0.233855	Precocious central puberty	0.0479918	1.9e-06	phylum.Lentisphaerae.id.2238	TRUE	0.00125057	22.9617
89	rs10031059	T	C	-0.121167	0.113902	0.235073	FALSE	FALSE	FALSE	0.3541	0.122916	Precocious central puberty	0.0225844	1.24e-07	genus.Peptococcus.id.2037	TRUE	0.001567	28.7807
90	rs11001941	G	A	-0.195611	-0.337189	0.0871103	FALSE	FALSE	FALSE	0.0705911	0.186489	Precocious central puberty	0.0392217	1.33e-06	genus.Peptococcus.id.2037	TRUE	0.0013544	24.8707
91	rs11030569	A	T	-0.17402	-0.031964	0.12857	FALSE	TRUE	TRUE	0.840048	0.158369	Precocious central puberty	0.0374133	3.13e-06	genus.Peptococcus.id.2037	FALSE	0.00117824	21.6321
92	rs12069354	C	T	0.16763	-0.0376996	0.0627963	FALSE	FALSE	FALSE	0.859392	0.212814	Precocious central puberty	0.03795	9.28e-06	genus.Peptococcus.id.2037	TRUE	0.00106271	19.5088
93	rs2054133	G	A	0.0895433	0.189622	0.363698	FALSE	FALSE	FALSE	0.0820276	0.109039	Precocious central puberty	0.0188332	2.14e-06	genus.Peptococcus.id.2037	TRUE	0.00123108	22.6033
94	rs34282744	G	C	0.191797	-0.0182577	0.0808828	FALSE	TRUE	TRUE	0.924942	0.193797	Precocious central puberty	0.0399832	1.84e-06	genus.Peptococcus.id.2037	FALSE	0.0012531	23.0082
95	rs36121075	A	G	-0.14067	-0.07917	0.169201	FALSE	FALSE	FALSE	0.573702	0.140719	Precocious central puberty	0.030628	6.99e-06	genus.Peptococcus.id.2037	TRUE	0.00114886	21.0921
96	rs413827	G	A	0.110229	-0.0528662	0.239751	FALSE	FALSE	FALSE	0.665197	0.122164	Precocious central puberty	0.0237523	3.3e-06	genus.Peptococcus.id.2037	TRUE	0.00117293	21.5345
97	rs5770862	T	C	0.162018	0.0552046	0.09187	FALSE	FALSE	FALSE	0.758431	0.179502	Precocious central puberty	0.0356813	3.22e-06	genus.Peptococcus.id.2037	TRUE	0.00112294	20.6156
98	rs62424012	G	A	0.137164	0.13953	0.0600559	FALSE	FALSE	FALSE	0.525609	0.219827	Precocious central puberty	0.0292136	1.15e-06	genus.Peptococcus.id.2037	TRUE	0.00120057	22.0426
99	rs7033353	T	G	0.090152	-0.0889811	0.524255	FALSE	FALSE	FALSE	0.396402	0.104923	Precocious central puberty	0.018995	2.22e-06	genus.Peptococcus.id.2037	TRUE	0.0012267	22.5229
100	rs72850165	T	C	-0.134304	-0.0426179	0.0772942	FALSE	FALSE	FALSE	0.83023	0.198772	Precocious central puberty	0.0300423	5.74e-06	genus.Peptococcus.id.2037	TRUE	0.00108853	19.9831
101	rs74592222	G	A	0.137957	0.0823147	0.115846	FALSE	FALSE	FALSE	0.610599	0.161649	Precocious central puberty	0.0302965	8.55e-06	genus.Peptococcus.id.2037	TRUE	0.00112931	20.7327
102	rs75754569	C	G	0.181434	0.237401	0.0928664	FALSE	TRUE	TRUE	0.192342	0.1821	Precocious central puberty	0.0319429	1.1e-08	genus.Peptococcus.id.2037	FALSE	0.00175601	32.2584
103	rs76697713	C	A	0.146302	0.455004	0.0651042	FALSE	FALSE	FALSE	0.0105441	0.177913	Precocious central puberty	0.0322345	8.05e-06	genus.Peptococcus.id.2037	TRUE	0.00112195	20.5975
104	rs77614201	T	C	-0.175864	-0.201039	0.0534038	FALSE	FALSE	FALSE	0.388723	0.233241	Precocious central puberty	0.0387523	5.68e-06	genus.Peptococcus.id.2037	TRUE	0.00112169	20.5926
105	rs7766680	G	C	0.0976832	0.0334024	0.226086	FALSE	TRUE	TRUE	0.78819	0.124329	Precocious central puberty	0.0214155	3.51e-06	genus.Peptococcus.id.2037	FALSE	0.00113316	20.8035
106	rs77681628	C	T	0.200307	0.00487045	0.0808669	FALSE	FALSE	FALSE	0.979778	0.192151	Precocious central puberty	0.0387328	2.69e-07	genus.Peptococcus.id.2037	TRUE	0.00145614	26.7417
107	rs10036909	C	T	0.185519	0.181771	0.0412367	FALSE	FALSE	FALSE	0.493417	0.265404	Precocious central puberty	0.0400881	8.05e-06	genus.Senegalimassilia.id.11160	TRUE	0.00116638	21.4141
108	rs11787826	C	A	0.081327	-0.0119997	0.408516	FALSE	FALSE	FALSE	0.909906	0.106045	Precocious central puberty	0.0171154	2.63e-06	genus.Senegalimassilia.id.11160	TRUE	0.00122959	22.576
109	rs13383270	G	C	0.0774679	0.0826749	0.447632	FALSE	TRUE	TRUE	0.428106	0.10433	Precocious central puberty	0.017084	6.04e-06	genus.Senegalimassilia.id.11160	FALSE	0.00111989	20.5596
110	rs1990708	A	C	-0.109619	-0.13294	0.0782249	FALSE	FALSE	FALSE	0.498883	0.196584	Precocious central puberty	0.0247785	8.91e-06	genus.Senegalimassilia.id.11160	TRUE	0.00106601	19.5694
111	rs2017373	C	T	0.0782258	-0.0697928	0.363219	FALSE	FALSE	FALSE	0.522728	0.109197	Precocious central puberty	0.0176841	9.5e-06	genus.Senegalimassilia.id.11160	TRUE	0.00106579	19.5653
112	rs57512504	T	A	0.0819494	0.0711559	0.430698	FALSE	TRUE	TRUE	0.500454	0.105608	Precocious central puberty	0.0172241	2.03e-06	genus.Senegalimassilia.id.11160	FALSE	0.00123278	22.6345
113	rs7225245	G	A	0.079173	-0.0916648	0.430696	FALSE	FALSE	FALSE	0.386908	0.105942	Precocious central puberty	0.0170421	4.18e-06	genus.Senegalimassilia.id.11160	TRUE	0.00117543	21.5805
114	rs72887800	T	A	-0.0822462	0.0472626	0.402191	FALSE	TRUE	TRUE	0.657747	0.106681	Precocious central puberty	0.0175721	2.42e-06	genus.Senegalimassilia.id.11160	FALSE	0.00119308	21.9047
115	rs10044993	C	A	0.139547	0.0145898	0.085488	FALSE	FALSE	FALSE	0.938076	0.1878	Precocious central puberty	0.0316748	8.07e-06	genus.Hungatella.id.11306	TRUE	0.00105719	19.4074
116	rs13128780	T	C	-0.149725	0.0826402	0.188203	FALSE	FALSE	FALSE	0.536767	0.133785	Precocious central puberty	0.0312777	1.75e-06	genus.Hungatella.id.11306	TRUE	0.00124789	22.9125
117	rs13249325	T	G	-0.100023	0.0329146	0.469162	FALSE	FALSE	FALSE	0.75329	0.104722	Precocious central puberty	0.0225883	9.69e-06	genus.Hungatella.id.11306	TRUE	0.00106798	19.6056
118	rs17092615	G	A	0.152235	0.157921	0.13869	FALSE	FALSE	FALSE	0.296849	0.151379	Precocious central puberty	0.0337867	7.38e-06	genus.Hungatella.id.11306	TRUE	0.00110575	20.2996
119	rs72759041	G	T	-0.126025	0.0831578	0.208547	FALSE	FALSE	FALSE	0.519356	0.129059	Precocious central puberty	0.0282242	3.86e-06	genus.Hungatella.id.11306	TRUE	0.00108592	19.9353
120	rs10048062	C	T	-0.147352	-0.187243	0.0890625	FALSE	FALSE	FALSE	0.301489	0.181218	Precocious central puberty	0.0336531	8.59e-06	genus.Howardella.id.2000	TRUE	0.00104426	19.1697
121	rs12452946	A	G	-0.105833	0.199124	0.497567	FALSE	FALSE	FALSE	0.0562898	0.10432	Precocious central puberty	0.0228941	3.8e-06	genus.Howardella.id.2000	TRUE	0.00116384	21.3673
122	rs1484873	A	G	-0.227831	0.10543	0.152669	FALSE	FALSE	FALSE	0.471753	0.146506	Precocious central puberty	0.046335	2.56e-06	genus.Howardella.id.2000	TRUE	0.00131655	24.1746
123	rs17167098	G	A	-0.169366	0.0804078	0.136804	FALSE	FALSE	FALSE	0.595399	0.151419	Precocious central puberty	0.0352068	1.12e-06	genus.Howardella.id.2000	TRUE	0.00126023	23.1393
124	rs2154047	C	A	-0.192557	-0.175785	0.088454	FALSE	FALSE	FALSE	0.335938	0.182687	Precocious central puberty	0.0420093	9.97e-06	genus.Howardella.id.2000	TRUE	0.00114428	21.0078
125	rs36081916	T	C	-0.18123	-0.25743	0.088848	FALSE	FALSE	FALSE	0.166451	0.186045	Precocious central puberty	0.0402987	4.7e-06	genus.Howardella.id.2000	TRUE	0.00110154	20.2222
126	rs3791893	A	G	0.147035	-0.0607782	0.143787	FALSE	FALSE	FALSE	0.687078	0.150881	Precocious central puberty	0.034023	9.5e-06	genus.Howardella.id.2000	TRUE	0.00101732	18.6746
127	rs609430	T	G	-0.112045	0.0667539	0.348256	FALSE	FALSE	FALSE	0.543781	0.109954	Precocious central puberty	0.0239328	3.34e-06	genus.Howardella.id.2000	TRUE	0.00119367	21.9156
128	rs61771805	A	T	-0.136779	-0.0224639	0.115744	FALSE	TRUE	TRUE	0.889461	0.161628	Precocious central puberty	0.0296811	4.03e-06	genus.Howardella.id.2000	FALSE	0.00115658	21.2339
129	rs672217	G	A	0.164146	-0.189556	0.19788	FALSE	FALSE	FALSE	0.152052	0.132342	Precocious central puberty	0.0349993	3.52e-06	genus.Howardella.id.2000	TRUE	0.0011979	21.9935
130	rs901099	T	G	-0.12718	-0.219297	0.299182	FALSE	FALSE	FALSE	0.0519996	0.112857	Precocious central puberty	0.0250924	6.53e-07	genus.Howardella.id.2000	TRUE	0.00139877	25.6866
131	rs10065321	T	C	-0.0512828	-0.0915433	0.414457	FALSE	FALSE	FALSE	0.387867	0.106015	Precocious central puberty	0.0108105	2.1e-06	genus.Subdoligranulum.id.2070	TRUE	0.00122551	22.501
132	rs10497836	C	T	-0.0524065	0.227099	0.212195	FALSE	FALSE	FALSE	0.0737429	0.126998	Precocious central puberty	0.0118697	8.38e-06	genus.Subdoligranulum.id.2070	TRUE	0.00106176	19.4913
133	rs12638227	G	C	-0.0557288	0.0665796	0.580574	FALSE	TRUE	TRUE	0.53059	0.10617	Precocious central puberty	0.0108552	2.48e-07	genus.Subdoligranulum.id.2070	FALSE	0.00143503	26.3533
134	rs1667315	G	A	0.0485017	0.121362	0.391218	FALSE	FALSE	FALSE	0.256747	0.107011	Precocious central puberty	0.0107452	6.72e-06	genus.Subdoligranulum.id.2070	TRUE	0.00110969	20.3722
135	rs16962433	A	T	0.0855999	-0.255145	0.062733	FALSE	TRUE	TRUE	0.228301	0.211784	Precocious central puberty	0.0189213	7.65e-06	genus.Subdoligranulum.id.2070	FALSE	0.0011147	20.4643
136	rs2114677	C	T	-0.104176	0.357157	0.11523	FALSE	FALSE	FALSE	0.0127912	0.143464	Precocious central puberty	0.0230829	2.72e-06	genus.Subdoligranulum.id.2070	TRUE	0.00110937	20.3662
137	rs2171249	C	T	0.106744	0.0218395	0.0744436	FALSE	FALSE	FALSE	0.915079	0.204807	Precocious central puberty	0.0233213	4.51e-06	genus.Subdoligranulum.id.2070	TRUE	0.001141	20.9475
138	rs35940633	G	A	-0.0511008	-0.0559812	0.324865	FALSE	FALSE	FALSE	0.615506	0.111465	Precocious central puberty	0.011001	4.22e-06	genus.Subdoligranulum.id.2070	TRUE	0.00117511	21.5746
139	rs3761728	T	G	-0.0543458	-0.0413626	0.252001	FALSE	FALSE	FALSE	0.731163	0.120387	Precocious central puberty	0.0118866	3.87e-06	genus.Subdoligranulum.id.2070	TRUE	0.00113847	20.9011
140	rs4347804	A	G	0.166063	-0.335604	0.031823	FALSE	FALSE	FALSE	0.256143	0.295543	Precocious central puberty	0.0357483	2.18e-06	genus.Subdoligranulum.id.2070	TRUE	0.00117524	21.5768
141	rs6555306	T	C	-0.0740777	0.12215	0.141135	FALSE	FALSE	FALSE	0.415941	0.150157	Precocious central puberty	0.0155463	2.81e-06	genus.Subdoligranulum.id.2070	TRUE	0.00123647	22.7025
142	rs75158211	T	C	-0.072343	-0.0297368	0.14852	FALSE	FALSE	FALSE	0.837351	0.144857	Precocious central puberty	0.015933	7.52e-06	genus.Subdoligranulum.id.2070	TRUE	0.00112282	20.6134
143	rs76528319	G	T	-0.143279	0.0159099	0.0822798	FALSE	FALSE	FALSE	0.932513	0.187876	Precocious central puberty	0.0310662	7.41e-06	genus.Subdoligranulum.id.2070	TRUE	0.00115846	21.2686
144	rs76664262	T	A	0.0834078	-0.111848	0.1108	FALSE	TRUE	TRUE	0.498136	0.165107	Precocious central puberty	0.0185357	4.87e-06	genus.Subdoligranulum.id.2070	FALSE	0.00110286	20.2465
145	rs10070053	A	G	0.0594312	-0.229383	0.413255	FALSE	FALSE	FALSE	0.030722	0.106164	Precocious central puberty	0.0135375	7.65e-06	genus.Coprococcus2.id.11302	TRUE	0.00104977	19.2709
146	rs10121347	C	G	0.0925805	-0.185405	0.114352	FALSE	TRUE	TRUE	0.258381	0.164042	Precocious central puberty	0.0219459	8.31e-06	genus.Coprococcus2.id.11302	FALSE	0.000969422	17.7945
147	rs12634070	T	C	0.0736486	-0.00971234	0.257211	FALSE	FALSE	FALSE	0.935431	0.119884	Precocious central puberty	0.0164921	9.95e-06	genus.Coprococcus2.id.11302	TRUE	0.00108619	19.9401
148	rs1958519	T	A	0.0665288	-0.0930226	0.456954	FALSE	TRUE	TRUE	0.37597	0.105069	Precocious central puberty	0.0138558	1.58e-06	genus.Coprococcus2.id.11302	FALSE	0.00125548	23.052
149	rs2482516	C	T	0.0754415	0.135869	0.226349	FALSE	FALSE	FALSE	0.282912	0.126531	Precocious central puberty	0.0164619	4.72e-06	genus.Coprococcus2.id.11302	TRUE	0.00114384	20.9998
150	rs35890118	A	G	-0.066536	-0.149739	0.252717	FALSE	FALSE	FALSE	0.215041	0.120775	Precocious central puberty	0.0147661	8.26e-06	genus.Coprococcus2.id.11302	TRUE	0.00110586	20.3018
151	rs59936925	A	T	0.117085	-0.0679065	0.111342	FALSE	TRUE	TRUE	0.687551	0.168846	Precocious central puberty	0.0233995	9.38e-07	genus.Coprococcus2.id.11302	FALSE	0.00136333	25.0349
152	rs61823518	A	C	-0.0955381	-0.105407	0.106824	FALSE	FALSE	FALSE	0.527584	0.166863	Precocious central puberty	0.0215724	6.68e-06	genus.Coprococcus2.id.11302	TRUE	0.0010683	19.6113
153	rs6677933	C	T	-0.0804405	0.0885506	0.146674	FALSE	FALSE	FALSE	0.546558	0.146868	Precocious central puberty	0.0164216	1.19e-06	genus.Coprococcus2.id.11302	TRUE	0.00130662	23.9922
154	rs6894272	T	C	-0.113458	0.118984	0.120152	FALSE	FALSE	FALSE	0.459792	0.160965	Precocious central puberty	0.0253003	9.53e-06	genus.Coprococcus2.id.11302	TRUE	0.00109533	20.1082
155	rs72680320	T	C	-0.0649382	0.171072	0.335583	FALSE	FALSE	FALSE	0.122874	0.110883	Precocious central puberty	0.013919	2.27e-06	genus.Coprococcus2.id.11302	TRUE	0.00118541	21.7639
156	rs9426473	A	G	0.0727361	-0.075859	0.258939	FALSE	FALSE	FALSE	0.526375	0.119736	Precocious central puberty	0.0161662	6.31e-06	genus.Coprococcus2.id.11302	TRUE	0.00110257	20.2413
157	rs10071529	G	C	0.125105	0.0553491	0.109127	FALSE	TRUE	TRUE	0.743654	0.169254	Precocious central puberty	0.0278674	8.64e-06	order.MollicutesRF9.id.11579	FALSE	0.00109768	20.1514
158	rs114184530	T	C	-0.154545	-0.0637881	0.086775	FALSE	FALSE	FALSE	0.733037	0.187014	Precocious central puberty	0.0339992	7.88e-06	order.MollicutesRF9.id.11579	TRUE	0.00112534	20.6597
159	rs11779863	G	A	-0.0772768	0.00125103	0.159068	FALSE	FALSE	FALSE	0.993064	0.143905	Precocious central puberty	0.0172171	6.69e-06	order.MollicutesRF9.id.11579	TRUE	0.00109725	20.1434
160	rs12566890	T	G	-0.103134	0.0864797	0.131948	FALSE	FALSE	FALSE	0.578939	0.155838	Precocious central puberty	0.0241775	8.11e-06	order.MollicutesRF9.id.11579	TRUE	0.000991171	18.1941
161	rs13100746	C	T	0.0638979	-0.159103	0.444925	FALSE	FALSE	FALSE	0.128547	0.104683	Precocious central puberty	0.0142685	7.29e-06	order.MollicutesRF9.id.11579	TRUE	0.0010923	20.0524
162	rs17235252	T	C	-0.122002	0.120285	0.119056	FALSE	FALSE	FALSE	0.458678	0.162322	Precocious central puberty	0.0255463	2.16e-06	order.MollicutesRF9.id.11579	TRUE	0.00124205	22.8051
163	rs3932485	C	T	0.0626209	0.205247	0.391554	FALSE	FALSE	FALSE	0.0551785	0.10704	Precocious central puberty	0.0141623	9.93e-06	order.MollicutesRF9.id.11579	TRUE	0.0010649	19.5489
164	rs515984	T	C	-0.0875451	0.18692	0.115794	FALSE	FALSE	FALSE	0.24792	0.161777	Precocious central puberty	0.0190685	6.61e-06	order.MollicutesRF9.id.11579	TRUE	0.00114797	21.0757
165	rs62188991	G	C	-0.110864	-0.192722	0.0593833	FALSE	TRUE	TRUE	0.388314	0.223399	Precocious central puberty	0.0241355	5.27e-06	order.MollicutesRF9.id.11579	FALSE	0.00114913	21.097
166	rs638542	G	A	-0.070592	0.0242149	0.288152	FALSE	FALSE	FALSE	0.833628	0.115281	Precocious central puberty	0.0157049	5.17e-06	order.MollicutesRF9.id.11579	TRUE	0.00110043	20.2019
167	rs739151	C	G	0.0652659	-0.0399793	0.515497	FALSE	TRUE	TRUE	0.703416	0.105011	Precocious central puberty	0.0139773	3.09e-06	order.MollicutesRF9.id.11579	FALSE	0.00118744	21.8012
168	rs74603314	T	C	0.230767	0.571661	0.0402872	FALSE	FALSE	FALSE	0.0272151	0.258855	Precocious central puberty	0.0489701	2.28e-06	order.MollicutesRF9.id.11579	TRUE	0.00120937	22.2044
169	rs76373661	G	A	0.0908218	0.287504	0.159359	FALSE	FALSE	FALSE	0.0458469	0.143983	Precocious central puberty	0.0202986	5.16e-06	order.MollicutesRF9.id.11579	TRUE	0.00109037	20.0171
170	rs7706512	G	A	0.0657351	-0.0946803	0.521899	FALSE	FALSE	FALSE	0.366448	0.104834	Precocious central puberty	0.0138979	2.27e-06	order.MollicutesRF9.id.11579	TRUE	0.00121833	22.369
171	rs7801843	A	G	-0.0869495	0.0405035	0.152372	FALSE	FALSE	FALSE	0.777716	0.143478	Precocious central puberty	0.0194509	9.47e-06	order.MollicutesRF9.id.11579	TRUE	0.00108838	19.9805
172	rs7853673	G	A	-0.0624389	-0.0330072	0.462745	FALSE	FALSE	FALSE	0.752775	0.10479	Precocious central puberty	0.0139833	6.73e-06	order.MollicutesRF9.id.11579	TRUE	0.00108598	19.9364
173	rs949341	G	A	0.0656602	0.0480402	0.278246	FALSE	FALSE	FALSE	0.680327	0.116598	Precocious central puberty	0.0147216	7.73e-06	order.MollicutesRF9.id.11579	TRUE	0.00108348	19.8905
174	rs1007475	G	T	0.118065	0.0311219	0.2776	FALSE	FALSE	FALSE	0.789267	0.116447	Precocious central puberty	0.0261271	7.92e-06	genus.Butyrivibrio.id.1993	TRUE	0.00111219	20.4181
175	rs11761679	T	C	0.154775	0.0763037	0.140215	FALSE	FALSE	FALSE	0.609851	0.149532	Precocious central puberty	0.0321539	2.2e-06	genus.Butyrivibrio.id.1993	TRUE	0.00126179	23.168
176	rs142855850	A	G	0.205013	-0.130951	0.0967641	FALSE	FALSE	FALSE	0.463046	0.178446	Precocious central puberty	0.0457138	6.86e-06	genus.Butyrivibrio.id.1993	TRUE	0.00109545	20.1105
177	rs16934069	T	C	-0.133784	0.184998	0.180016	FALSE	FALSE	FALSE	0.174092	0.136111	Precocious central puberty	0.0299444	8.86e-06	genus.Butyrivibrio.id.1993	TRUE	0.00108719	19.9587
178	rs16941336	C	T	0.127488	0.264268	0.230557	FALSE	FALSE	FALSE	0.0320524	0.123273	Precocious central puberty	0.0267936	1.53e-06	genus.Butyrivibrio.id.1993	TRUE	0.00123293	22.6374
179	rs17163238	G	A	0.140987	0.187402	0.192021	FALSE	FALSE	FALSE	0.157055	0.132436	Precocious central puberty	0.0309117	5.51e-06	genus.Butyrivibrio.id.1993	TRUE	0.00113297	20.8
180	rs4537857	T	C	-0.12459	-0.127377	0.333074	FALSE	FALSE	FALSE	0.251177	0.111005	Precocious central puberty	0.0260992	1.8e-06	genus.Butyrivibrio.id.1993	TRUE	0.001241	22.7858
181	rs486484	A	G	-0.108349	-0.126823	0.425131	FALSE	FALSE	FALSE	0.232506	0.106224	Precocious central puberty	0.0240008	6.61e-06	genus.Butyrivibrio.id.1993	TRUE	0.00110998	20.3774
182	rs4928024	A	G	-0.17471	-0.035621	0.185388	FALSE	FALSE	FALSE	0.792717	0.135552	Precocious central puberty	0.0389333	8.19e-06	genus.Butyrivibrio.id.1993	TRUE	0.00109678	20.1348
183	rs72723662	C	T	0.224078	-0.0699923	0.14384	FALSE	FALSE	FALSE	0.647821	0.153226	Precocious central puberty	0.0449336	7.86e-07	genus.Butyrivibrio.id.1993	TRUE	0.00135415	24.8662
184	rs7412979	C	G	0.186779	0.095952	0.0803821	FALSE	TRUE	TRUE	0.612572	0.189476	Precocious central puberty	0.0389112	1.71e-06	genus.Butyrivibrio.id.1993	FALSE	0.00125476	23.0387
185	rs74622183	A	G	-0.201027	-0.356352	0.0886762	FALSE	FALSE	FALSE	0.0542276	0.185116	Precocious central puberty	0.0428204	2.46e-06	genus.Butyrivibrio.id.1993	TRUE	0.00120029	22.0374
186	rs77356209	T	C	0.216874	-0.368754	0.0460534	FALSE	FALSE	FALSE	0.146353	0.25387	Precocious central puberty	0.0483299	6.66e-06	genus.Butyrivibrio.id.1993	TRUE	0.00109675	20.1343
187	rs7752361	A	G	-0.11923	6.07e-05	0.480408	FALSE	FALSE	FALSE	0.999538	0.104669	Precocious central puberty	0.0239975	7.69e-07	genus.Butyrivibrio.id.1993	TRUE	0.00134418	24.6828
188	rs7763512	G	A	0.119846	-0.0781154	0.423659	FALSE	FALSE	FALSE	0.460844	0.105925	Precocious central puberty	0.0253367	3.11e-06	genus.Butyrivibrio.id.1993	TRUE	0.00121847	22.3716
189	rs9349693	A	G	0.117973	-0.0947009	0.291571	FALSE	FALSE	FALSE	0.411957	0.115425	Precocious central puberty	0.0259861	5.55e-06	genus.Butyrivibrio.id.1993	TRUE	0.00112252	20.608
190	rs10084203	A	G	0.0549699	0.254639	0.130136	FALSE	FALSE	FALSE	0.0978814	0.153841	Precocious central puberty	0.0123563	8.59e-06	genus.Butyricicoccus.id.2055	TRUE	0.00107797	19.7892
191	rs12034718	A	G	0.0701199	-0.136638	0.223958	FALSE	FALSE	FALSE	0.277448	0.12581	Precocious central puberty	0.0158214	9.58e-06	genus.Butyricicoccus.id.2055	TRUE	0.00106987	19.6403
192	rs12585793	T	C	-0.262206	0.469361	0.0288611	FALSE	FALSE	FALSE	0.126565	0.307216	Precocious central puberty	0.0564729	5.79e-06	genus.Butyricicoccus.id.2055	TRUE	0.00117408	21.5555
193	rs2017189	G	T	-0.0506956	-0.091345	0.472263	FALSE	FALSE	FALSE	0.383968	0.104921	Precocious central puberty	0.011024	3.87e-06	genus.Butyricicoccus.id.2055	TRUE	0.00115176	21.1453
194	rs4962426	G	T	0.0614216	-0.211541	0.196002	FALSE	FALSE	FALSE	0.10784	0.131557	Precocious central puberty	0.0135979	7.38e-06	genus.Butyricicoccus.id.2055	TRUE	0.00111126	20.4009
195	rs56221232	T	C	0.0828027	-0.0572535	0.100938	FALSE	FALSE	FALSE	0.740139	0.172622	Precocious central puberty	0.0167401	7.62e-07	genus.Butyricicoccus.id.2055	TRUE	0.00133228	24.464
196	rs62478070	T	G	0.224039	0.0870876	0.0259515	FALSE	FALSE	FALSE	0.791402	0.329265	Precocious central puberty	0.0494959	5.94e-06	genus.Butyricicoccus.id.2055	TRUE	0.0011159	20.4862
197	rs7322368	T	C	0.0815733	0.319886	0.090417	FALSE	FALSE	FALSE	0.0806901	0.183138	Precocious central puberty	0.0183167	5.52e-06	genus.Butyricicoccus.id.2055	TRUE	0.00108028	19.8316
198	rs75238760	T	A	0.0619423	0.0619616	0.13176	FALSE	TRUE	TRUE	0.686964	0.153759	Precocious central puberty	0.0139942	6.8e-06	genus.Butyricicoccus.id.2055	FALSE	0.00106713	19.5899
199	rs10090365	A	G	-0.0834413	0.0663332	0.478584	FALSE	FALSE	FALSE	0.524716	0.104282	Precocious central puberty	0.0180989	4.17e-06	genus.CandidatusSoleaferrea.id.11350	TRUE	0.0011576	21.2526
200	rs10809135	T	C	0.0834858	-0.059762	0.443694	FALSE	FALSE	FALSE	0.572539	0.105901	Precocious central puberty	0.0182426	5.47e-06	genus.CandidatusSoleaferrea.id.11350	TRUE	0.00114066	20.9413
201	rs11153159	G	C	-0.12805	0.0622282	0.142357	FALSE	TRUE	TRUE	0.677567	0.149664	Precocious central puberty	0.0285446	4.42e-06	genus.CandidatusSoleaferrea.id.11350	FALSE	0.00109606	20.1216
202	rs12500231	A	T	0.0813853	-0.0270895	0.484426	FALSE	TRUE	TRUE	0.795829	0.104694	Precocious central puberty	0.0182696	7.68e-06	genus.CandidatusSoleaferrea.id.11350	FALSE	0.00108086	19.8422
203	rs2193878	T	A	0.228255	-0.0891872	0.024559	FALSE	TRUE	TRUE	0.796228	0.345376	Precocious central puberty	0.0509241	9.46e-06	genus.CandidatusSoleaferrea.id.11350	FALSE	0.00109426	20.0884
204	rs36155147	C	T	0.104966	0.00857729	0.339232	FALSE	FALSE	FALSE	0.938655	0.11145	Precocious central puberty	0.0240995	5.41e-06	genus.CandidatusSoleaferrea.id.11350	TRUE	0.00103332	18.9685
205	rs386526	C	G	0.0818459	-0.0980723	0.496805	FALSE	TRUE	TRUE	0.355608	0.106166	Precocious central puberty	0.0180086	8.33e-06	genus.CandidatusSoleaferrea.id.11350	FALSE	0.00112498	20.6531
206	rs4678258	T	C	0.0986136	-0.11626	0.242857	FALSE	FALSE	FALSE	0.340481	0.121966	Precocious central puberty	0.0215646	5.53e-06	genus.CandidatusSoleaferrea.id.11350	TRUE	0.00113893	20.9094
207	rs61825792	T	C	0.112199	-0.0608811	0.157049	FALSE	FALSE	FALSE	0.668158	0.14202	Precocious central puberty	0.0231856	1.37e-06	genus.CandidatusSoleaferrea.id.11350	TRUE	0.00127523	23.4151
208	rs6489992	A	G	-0.0840437	0.0564016	0.370755	FALSE	FALSE	FALSE	0.602639	0.108338	Precocious central puberty	0.0187031	7.89e-06	genus.CandidatusSoleaferrea.id.11350	TRUE	0.00109978	20.1901
209	rs6494306	A	G	-0.0969304	-0.0495983	0.324981	FALSE	FALSE	FALSE	0.656547	0.111536	Precocious central puberty	0.0214221	5.8e-06	genus.CandidatusSoleaferrea.id.11350	TRUE	0.0011151	20.4715
210	rs6881988	G	C	-0.0819131	0.031836	0.490586	FALSE	TRUE	TRUE	0.760629	0.104499	Precocious central puberty	0.018185	9.23e-06	genus.CandidatusSoleaferrea.id.11350	FALSE	0.00110509	20.2876
211	rs7400877	T	C	-0.0951085	-0.113922	0.212808	FALSE	FALSE	FALSE	0.371174	0.127391	Precocious central puberty	0.0212799	9.29e-06	genus.CandidatusSoleaferrea.id.11350	TRUE	0.001088	19.9734
212	rs830149	C	G	0.184647	-0.258795	0.058868	FALSE	TRUE	TRUE	0.253342	0.226562	Precocious central puberty	0.0397237	9.58e-06	genus.CandidatusSoleaferrea.id.11350	FALSE	0.00117672	21.604
213	rs9973954	A	G	0.0892075	-0.0400963	0.356625	FALSE	FALSE	FALSE	0.714394	0.109564	Precocious central puberty	0.0195401	5.95e-06	genus.CandidatusSoleaferrea.id.11350	TRUE	0.00113515	20.8401
214	rs10091895	T	C	-0.0649918	0.0731717	0.235814	FALSE	FALSE	FALSE	0.552482	0.123175	Precocious central puberty	0.0145501	6.62e-06	genus.Romboutsia.id.11347	TRUE	0.00108671	19.9498
215	rs10279978	A	G	-0.0622202	-0.0843321	0.310272	FALSE	FALSE	FALSE	0.454806	0.11283	Precocious central puberty	0.0127675	1.17e-06	genus.Romboutsia.id.11347	TRUE	0.00129327	23.7466
216	rs11221428	T	C	-0.0726779	-0.211787	0.227782	FALSE	FALSE	FALSE	0.0887462	0.124431	Precocious central puberty	0.0158263	6.49e-06	genus.Romboutsia.id.11347	TRUE	0.00114854	21.0862
217	rs114398731	G	C	-0.131039	0.0669677	0.055399	FALSE	TRUE	TRUE	0.769207	0.228237	Precocious central puberty	0.0293815	7.96e-06	genus.Romboutsia.id.11347	FALSE	0.00108338	19.8885
218	rs16843578	C	T	-0.0875276	-0.416604	0.0525289	FALSE	FALSE	FALSE	0.074319	0.233438	Precocious central puberty	0.0196779	5.08e-06	genus.Romboutsia.id.11347	TRUE	0.00107762	19.7828
219	rs28603357	T	C	-0.214911	-0.214685	0.0197633	FALSE	FALSE	FALSE	0.565236	0.373313	Precocious central puberty	0.0474739	8.52e-06	genus.Romboutsia.id.11347	TRUE	0.00111615	20.4908
220	rs34302036	A	G	0.0550261	0.0967576	0.42099	FALSE	FALSE	FALSE	0.361277	0.105985	Precocious central puberty	0.0120835	5.88e-06	genus.Romboutsia.id.11347	TRUE	0.00112944	20.7351
221	rs61841503	G	A	0.092888	-0.102934	0.129719	FALSE	FALSE	FALSE	0.503082	0.153714	Precocious central puberty	0.0171454	4e-08	genus.Romboutsia.id.11347	TRUE	0.00159783	29.3478
222	rs62504452	A	G	-0.0710048	-0.268614	0.138717	FALSE	FALSE	FALSE	0.0743447	0.150527	Precocious central puberty	0.0156654	4.66e-06	genus.Romboutsia.id.11347	TRUE	0.00111894	20.542
223	rs7109293	A	G	0.0919112	-0.0890092	0.116694	FALSE	FALSE	FALSE	0.584435	0.162747	Precocious central puberty	0.0205738	6.98e-06	genus.Romboutsia.id.11347	TRUE	0.00108701	19.9553
224	rs75200530	T	G	-0.190644	-0.476988	0.0301079	FALSE	FALSE	FALSE	0.117832	0.304992	Precocious central puberty	0.0421065	5.07e-06	genus.Romboutsia.id.11347	TRUE	0.00111652	20.4976
225	rs75987356	G	A	-0.129578	0.0921861	0.0793701	FALSE	FALSE	FALSE	0.639828	0.197004	Precocious central puberty	0.0280454	6.71e-06	genus.Romboutsia.id.11347	TRUE	0.00116261	21.3448
226	rs77702691	A	G	-0.094406	0.14008	0.088638	FALSE	FALSE	FALSE	0.438371	0.180761	Precocious central puberty	0.0208544	7.37e-06	genus.Romboutsia.id.11347	TRUE	0.00111614	20.4906
227	rs9389266	T	G	0.0722815	-0.152492	0.175287	FALSE	FALSE	FALSE	0.271669	0.138726	Precocious central puberty	0.0162353	9.38e-06	genus.Romboutsia.id.11347	TRUE	0.0010796	19.8191
228	rs9567264	C	T	0.0580018	-0.263629	0.335907	FALSE	FALSE	FALSE	0.0171684	0.110625	Precocious central puberty	0.0127495	5.76e-06	genus.Romboutsia.id.11347	TRUE	0.00112722	20.6943
229	rs10093275	C	T	0.0534595	-0.121444	0.330184	FALSE	FALSE	FALSE	0.275211	0.111301	Precocious central puberty	0.011677	5.35e-06	family.Ruminococcaceae.id.2050	TRUE	0.00114155	20.9576
230	rs10166469	T	C	-0.053336	0.0166854	0.253624	FALSE	FALSE	FALSE	0.889294	0.119868	Precocious central puberty	0.0120209	8.52e-06	family.Ruminococcaceae.id.2050	TRUE	0.00107226	19.6843
231	rs1158100	A	G	-0.0490539	0.0836796	0.433154	FALSE	FALSE	FALSE	0.426949	0.105334	Precocious central puberty	0.0109865	8.61e-06	family.Ruminococcaceae.id.2050	TRUE	0.00108582	19.9335
232	rs1612733	T	C	0.108708	-0.243525	0.0544374	FALSE	FALSE	FALSE	0.287517	0.228966	Precocious central puberty	0.0238006	4.22e-06	family.Ruminococcaceae.id.2050	TRUE	0.00113621	20.8594
233	rs17376049	T	C	0.0848534	-0.00458551	0.108926	FALSE	FALSE	FALSE	0.978202	0.167823	Precocious central puberty	0.0172114	7.3e-07	family.Ruminococcaceae.id.2050	TRUE	0.00132353	24.303
234	rs2113833	T	C	0.169146	-0.271013	0.032661	FALSE	FALSE	FALSE	0.352331	0.291387	Precocious central puberty	0.0355009	1.14e-06	family.Ruminococcaceae.id.2050	TRUE	0.00123626	22.6985
235	rs2426816	T	A	-0.0480152	0.0642182	0.513619	FALSE	TRUE	TRUE	0.539491	0.104661	Precocious central puberty	0.0106011	6.04e-06	family.Ruminococcaceae.id.2050	FALSE	0.0011173	20.5119
236	rs3009418	C	A	0.0927607	-0.158478	0.0479944	FALSE	FALSE	FALSE	0.518887	0.245679	Precocious central puberty	0.0210123	8.69e-06	family.Ruminococcaceae.id.2050	TRUE	0.0010615	19.4864
237	rs499272	G	C	0.0706431	0.25164	0.128865	FALSE	TRUE	TRUE	0.105412	0.155414	Precocious central puberty	0.016046	9.29e-06	family.Ruminococcaceae.id.2050	FALSE	0.00105572	19.3802
238	rs55793120	T	C	0.13822	0.363267	0.0612995	FALSE	FALSE	FALSE	0.0964162	0.218509	Precocious central puberty	0.0266152	1.44e-07	family.Ruminococcaceae.id.2050	TRUE	0.0014684	26.9672
239	rs56199908	T	C	-0.199327	0.453785	0.0543104	FALSE	FALSE	FALSE	0.0528482	0.234373	Precocious central puberty	0.0410444	1.66e-06	family.Ruminococcaceae.id.2050	TRUE	0.0012843	23.5817
240	rs76724913	T	G	0.0901053	0.145121	0.0975398	FALSE	FALSE	FALSE	0.412721	0.177168	Precocious central puberty	0.0203104	9.6e-06	family.Ruminococcaceae.id.2050	TRUE	0.00107201	19.6795
241	rs10093861	G	A	-0.0568869	0.000916051	0.407957	FALSE	FALSE	FALSE	0.993111	0.1061	Precocious central puberty	0.0121152	3.06e-06	genus.LachnospiraceaeFCS020group.id.11314	TRUE	0.00120072	22.0453
242	rs113859143	G	C	-0.108906	-0.495587	0.0562899	FALSE	TRUE	TRUE	0.0320413	0.231162	Precocious central puberty	0.0242055	2.55e-06	genus.LachnospiraceaeFCS020group.id.11314	FALSE	0.00110256	20.241
243	rs12078956	C	G	0.106101	-0.118845	0.108793	FALSE	TRUE	TRUE	0.48607	0.170614	Precocious central puberty	0.0222904	2.15e-06	genus.LachnospiraceaeFCS020group.id.11314	FALSE	0.00123386	22.6545
244	rs1254846	G	A	0.105963	0.0293532	0.144701	FALSE	FALSE	FALSE	0.844558	0.14971	Precocious central puberty	0.0232501	5.6e-06	genus.LachnospiraceaeFCS020group.id.11314	TRUE	0.00113126	20.7686
245	rs1363769	T	C	-0.200628	-0.0537097	0.031994	FALSE	FALSE	FALSE	0.85183	0.28755	Precocious central puberty	0.0449372	1.58e-06	genus.LachnospiraceaeFCS020group.id.11314	TRUE	0.00108568	19.9308
246	rs2322265	C	T	-0.0666305	0.0607707	0.266611	FALSE	FALSE	FALSE	0.607581	0.118339	Precocious central puberty	0.0141577	5.21e-06	genus.LachnospiraceaeFCS020group.id.11314	TRUE	0.00120626	22.1471
247	rs2862811	T	C	0.0564927	0.0268883	0.300132	FALSE	FALSE	FALSE	0.813368	0.113894	Precocious central puberty	0.0121736	3.92e-06	genus.LachnospiraceaeFCS020group.id.11314	TRUE	0.00117284	21.5327
248	rs35035870	T	C	-0.190615	0.337548	0.0394335	FALSE	FALSE	FALSE	0.201041	0.264	Precocious central puberty	0.0414403	2.62e-06	genus.LachnospiraceaeFCS020group.id.11314	TRUE	0.00115231	21.1555
249	rs369444	C	G	0.125481	0.212903	0.0722216	FALSE	TRUE	TRUE	0.293689	0.202752	Precocious central puberty	0.0259008	3.15e-06	genus.LachnospiraceaeFCS020group.id.11314	FALSE	0.00127814	23.4685
250	rs3999074	G	T	-0.0550587	0.0272343	0.492454	FALSE	FALSE	FALSE	0.795512	0.105087	Precocious central puberty	0.0121847	6.55e-06	genus.LachnospiraceaeFCS020group.id.11314	TRUE	0.00111209	20.4162
251	rs4452603	T	G	0.0604208	-0.0476071	0.272022	FALSE	FALSE	FALSE	0.687464	0.118337	Precocious central puberty	0.0135965	8.98e-06	genus.LachnospiraceaeFCS020group.id.11314	TRUE	0.00107561	19.7458
252	rs62140927	C	T	0.0613709	0.0270031	0.324312	FALSE	FALSE	FALSE	0.810262	0.112472	Precocious central puberty	0.0131055	2.38e-06	genus.LachnospiraceaeFCS020group.id.11314	TRUE	0.00119427	21.9267
253	rs7249113	G	A	0.0679483	-0.2024	0.297789	FALSE	FALSE	FALSE	0.0764733	0.114252	Precocious central puberty	0.0133496	3.72e-07	genus.LachnospiraceaeFCS020group.id.11314	TRUE	0.00141062	25.9044
254	rs72793667	A	G	-0.116881	-0.34764	0.0396847	FALSE	FALSE	FALSE	0.191685	0.266266	Precocious central puberty	0.0246589	1.63e-06	genus.LachnospiraceaeFCS020group.id.11314	TRUE	0.00122351	22.4642
255	rs9308097	A	G	0.055381	0.130565	0.493812	FALSE	FALSE	FALSE	0.21178	0.104562	Precocious central puberty	0.0123659	7.47e-06	genus.LachnospiraceaeFCS020group.id.11314	TRUE	0.00109243	20.0549
256	rs9788306	C	T	-0.062804	0.046634	0.287462	FALSE	FALSE	FALSE	0.686085	0.115381	Precocious central puberty	0.0130744	1.39e-06	genus.LachnospiraceaeFCS020group.id.11314	TRUE	0.00125656	23.0718
257	rs9919338	G	C	-0.0553339	0.20075	0.438254	FALSE	TRUE	TRUE	0.0565809	0.105296	Precocious central puberty	0.0120621	4.91e-06	genus.LachnospiraceaeFCS020group.id.11314	FALSE	0.00114614	21.042
258	rs10093869	A	G	-0.0577795	0.120122	0.423775	FALSE	FALSE	FALSE	0.256749	0.105918	Precocious central puberty	0.0125389	3.67e-06	genus.Odoribacter.id.952	TRUE	0.00115644	21.2314
259	rs10423795	C	T	0.0550695	-0.117099	0.382956	FALSE	FALSE	FALSE	0.277709	0.107877	Precocious central puberty	0.0121164	6.58e-06	genus.Odoribacter.id.952	TRUE	0.00112509	20.6551
260	rs16918425	A	T	0.0999781	-0.450748	0.0471216	FALSE	TRUE	TRUE	0.0685457	0.247473	Precocious central puberty	0.0223785	8.85e-06	genus.Odoribacter.id.952	FALSE	0.00108712	19.9573
261	rs28417404	A	G	-0.0726896	0.161805	0.0963652	FALSE	FALSE	FALSE	0.360789	0.177057	Precocious central puberty	0.0161372	3.68e-06	genus.Odoribacter.id.952	TRUE	0.00110512	20.2881
262	rs4793970	A	G	-0.0576329	-0.00189907	0.362833	FALSE	FALSE	FALSE	0.986065	0.108732	Precocious central puberty	0.0129154	6.03e-06	genus.Odoribacter.id.952	TRUE	0.00108456	19.9103
263	rs503751	C	G	0.0618294	-0.116025	0.527548	FALSE	TRUE	TRUE	0.268487	0.104852	Precocious central puberty	0.0118887	2.08e-07	genus.Odoribacter.id.952	FALSE	0.0014726	27.0444
264	rs6856150	G	A	0.0881922	-0.0663935	0.122825	FALSE	FALSE	FALSE	0.677358	0.159572	Precocious central puberty	0.0194146	6.06e-06	genus.Odoribacter.id.952	TRUE	0.00112387	20.6326
265	rs74553962	T	G	0.121449	0.14253	0.076002	FALSE	FALSE	FALSE	0.472961	0.198601	Precocious central puberty	0.0264106	9.49e-06	genus.Odoribacter.id.952	TRUE	0.00115168	21.1438
266	rs77779484	G	A	-0.133489	-0.298434	0.0609628	FALSE	FALSE	FALSE	0.16219	0.213511	Precocious central puberty	0.0268526	6.56e-07	genus.Odoribacter.id.952	TRUE	0.00134566	24.71
267	rs10098492	T	C	0.132323	0.25882	0.0575685	FALSE	FALSE	FALSE	0.242777	0.221578	Precocious central puberty	0.0293688	6.41e-06	genus.Enterorhabdus.id.820	TRUE	0.00110565	20.2979
268	rs11098863	T	A	-0.0966008	0.00344823	0.479171	FALSE	TRUE	TRUE	0.973623	0.104288	Precocious central puberty	0.0162677	3.06e-09	genus.Enterorhabdus.id.820	FALSE	0.001919	35.2584
269	rs114731706	T	G	0.182308	-0.0109977	0.0319439	FALSE	FALSE	FALSE	0.970063	0.293042	Precocious central puberty	0.0382298	2.17e-06	genus.Enterorhabdus.id.820	TRUE	0.00123843	22.7384
270	rs2051957	C	T	0.0843291	0.0665932	0.198716	FALSE	FALSE	FALSE	0.613148	0.131715	Precocious central puberty	0.0189864	8.9e-06	genus.Enterorhabdus.id.820	TRUE	0.00107449	19.7252
271	rs3017103	A	G	0.0980897	-0.244411	0.190651	FALSE	FALSE	FALSE	0.0661531	0.133021	Precocious central puberty	0.0208995	2.94e-06	genus.Enterorhabdus.id.820	TRUE	0.00119965	22.0257
272	rs73331712	T	C	0.26199	0.0547899	0.0411684	FALSE	FALSE	FALSE	0.835446	0.263766	Precocious central puberty	0.055123	4.85e-06	genus.Enterorhabdus.id.820	TRUE	0.00123018	22.5868
273	rs77655283	G	A	0.132988	0.137589	0.0706424	FALSE	FALSE	FALSE	0.488095	0.198443	Precocious central puberty	0.0298306	5.88e-06	genus.Enterorhabdus.id.820	TRUE	0.00108251	19.8725
274	rs7923280	A	T	0.0860019	-0.0866658	0.283343	FALSE	TRUE	TRUE	0.454703	0.115926	Precocious central puberty	0.0169148	5.24e-07	genus.Enterorhabdus.id.820	FALSE	0.00140757	25.8484
275	rs9470637	A	T	-0.0755513	0.0963929	0.510805	FALSE	TRUE	TRUE	0.358009	0.10487	Precocious central puberty	0.0166263	5.7e-06	genus.Enterorhabdus.id.820	FALSE	0.00112462	20.6465
276	rs1010560	C	A	0.0580232	-0.0929754	0.268035	FALSE	FALSE	FALSE	0.431615	0.118225	Precocious central puberty	0.0122722	1.96e-06	genus.Coprococcus1.id.11301	TRUE	0.0012174	22.3519
277	rs12794898	G	T	0.0903299	-0.231404	0.129296	FALSE	FALSE	FALSE	0.144014	0.158387	Precocious central puberty	0.0197212	4.92e-06	genus.Coprococcus1.id.11301	TRUE	0.00114261	20.9772
278	rs12886051	G	C	-0.0521782	0.139873	0.29524	FALSE	TRUE	TRUE	0.223884	0.115002	Precocious central puberty	0.0118051	8.01e-06	genus.Coprococcus1.id.11301	FALSE	0.00106409	19.5341
279	rs1519491	T	C	0.0499197	0.124288	0.397289	FALSE	FALSE	FALSE	0.24363	0.106597	Precocious central puberty	0.0113558	8.95e-06	genus.Coprococcus1.id.11301	TRUE	0.00105258	19.3225
280	rs1576241	A	G	-0.0510343	-0.0273251	0.38147	FALSE	FALSE	FALSE	0.798867	0.107236	Precocious central puberty	0.0109535	3.33e-06	genus.Coprococcus1.id.11301	TRUE	0.00118225	21.7058
281	rs1762123	C	T	-0.0891532	0.0775339	0.10217	FALSE	FALSE	FALSE	0.657977	0.175136	Precocious central puberty	0.0198554	8.01e-06	genus.Coprococcus1.id.11301	TRUE	0.0010981	20.159
282	rs2907920	A	G	0.0561173	-0.0925868	0.284643	FALSE	FALSE	FALSE	0.424065	0.115822	Precocious central puberty	0.0126824	7.65e-06	genus.Coprococcus1.id.11301	TRUE	0.00106642	19.5769
283	rs4277593	G	A	-0.0585649	0.0819507	0.409881	FALSE	FALSE	FALSE	0.44107	0.106376	Precocious central puberty	0.0109914	1.14e-07	genus.Coprococcus1.id.11301	TRUE	0.00154561	28.3873
284	rs56405618	A	G	-0.08963	-0.0394629	0.115509	FALSE	FALSE	FALSE	0.810315	0.164415	Precocious central puberty	0.0186508	1.57e-06	genus.Coprococcus1.id.11301	TRUE	0.00125767	23.0921
285	rs73031725	T	C	0.167591	-0.242906	0.0311904	FALSE	FALSE	FALSE	0.415958	0.29861	Precocious central puberty	0.0355224	1.98e-06	genus.Coprococcus1.id.11301	TRUE	0.00121219	22.2561
286	rs73167075	T	C	0.0573137	-0.19925	0.211267	FALSE	FALSE	FALSE	0.118345	0.127581	Precocious central puberty	0.0127573	8.57e-06	genus.Coprococcus1.id.11301	TRUE	0.00109931	20.1814
287	rs74101919	T	C	-0.0718989	0.0663279	0.107799	FALSE	FALSE	FALSE	0.698506	0.17124	Precocious central puberty	0.0144651	1.03e-06	genus.Coprococcus1.id.11301	TRUE	0.00134529	24.7032
288	rs7784490	C	G	-0.0518543	0.219642	0.331428	FALSE	TRUE	TRUE	0.0473326	0.110745	Precocious central puberty	0.0113136	4.55e-06	genus.Coprococcus1.id.11301	FALSE	0.00114412	21.0049
289	rs946513	C	T	0.205899	-0.164782	0.046503	FALSE	FALSE	FALSE	0.509161	0.249615	Precocious central puberty	0.0460018	8.62e-06	genus.Coprococcus1.id.11301	TRUE	0.00109115	20.0314
290	rs10108398	G	A	0.0769142	-0.168515	0.275116	FALSE	FALSE	FALSE	0.150463	0.117195	Precocious central puberty	0.0153953	1.09e-06	class.Mollicutes.id.3920	TRUE	0.00135909	24.9569
291	rs11890098	A	G	0.074438	-0.0999439	0.278197	FALSE	FALSE	FALSE	0.38982	0.116221	Precocious central puberty	0.0153389	9.57e-07	class.Mollicutes.id.3920	TRUE	0.00128247	23.5481
292	rs12566890	T	G	-0.101147	0.0864797	0.131948	FALSE	FALSE	FALSE	0.578939	0.155838	Precocious central puberty	0.0230978	3.65e-06	class.Mollicutes.id.3920	TRUE	0.00104451	19.1742
293	rs17214486	C	A	0.06099	-0.0378842	0.324474	FALSE	FALSE	FALSE	0.735545	0.112164	Precocious central puberty	0.0135623	6.61e-06	class.Mollicutes.id.3920	TRUE	0.00110147	20.2211
294	rs2464826	A	C	0.0944239	-0.0364974	0.112206	FALSE	FALSE	FALSE	0.828502	0.168484	Precocious central puberty	0.0211806	8.4e-06	class.Mollicutes.id.3920	TRUE	0.00108247	19.8719
295	rs28537087	G	A	0.0820873	-0.271124	0.246962	FALSE	FALSE	FALSE	0.0274941	0.12299	Precocious central puberty	0.0188312	8.07e-06	class.Mollicutes.id.3920	TRUE	0.00103502	18.9998
296	rs3768491	A	G	-0.0681052	0.0225159	0.288725	FALSE	FALSE	FALSE	0.845021	0.115185	Precocious central puberty	0.0149061	4.23e-06	class.Mollicutes.id.3920	TRUE	0.00113694	20.873
297	rs4885016	T	C	-0.0819606	0.108597	0.134214	FALSE	FALSE	FALSE	0.481711	0.154356	Precocious central puberty	0.0181628	7.27e-06	class.Mollicutes.id.3920	TRUE	0.00110908	20.3609
298	rs6043847	T	C	-0.114937	0.45251	0.0584831	FALSE	FALSE	FALSE	0.0432932	0.223919	Precocious central puberty	0.0248606	4.55e-06	class.Mollicutes.id.3920	TRUE	0.00116411	21.3723
299	rs72901605	T	C	-0.0841852	0.0859509	0.115116	FALSE	FALSE	FALSE	0.604617	0.166001	Precocious central puberty	0.0178119	3.26e-06	class.Mollicutes.id.3920	TRUE	0.00121653	22.3359
300	rs74603314	T	C	0.221639	0.571661	0.0402872	FALSE	FALSE	FALSE	0.0272151	0.258855	Precocious central puberty	0.0462918	1.56e-06	class.Mollicutes.id.3920	TRUE	0.00124837	22.9213
301	rs78169027	A	G	-0.108283	0.0606765	0.0619562	FALSE	FALSE	FALSE	0.785151	0.222574	Precocious central puberty	0.0237289	5.88e-06	class.Mollicutes.id.3920	TRUE	0.00113415	20.8217
302	rs10108398	G	A	0.0769142	-0.168515	0.275116	FALSE	FALSE	FALSE	0.150463	0.117195	Precocious central puberty	0.0153953	1.09e-06	phylum.Tenericutes.id.3919	TRUE	0.00135909	24.9569
303	rs11890098	A	G	0.074438	-0.0999439	0.278197	FALSE	FALSE	FALSE	0.38982	0.116221	Precocious central puberty	0.0153389	9.57e-07	phylum.Tenericutes.id.3919	TRUE	0.00128247	23.5481
304	rs12566890	T	G	-0.101147	0.0864797	0.131948	FALSE	FALSE	FALSE	0.578939	0.155838	Precocious central puberty	0.0230978	3.65e-06	phylum.Tenericutes.id.3919	TRUE	0.00104451	19.1742
305	rs17214486	C	A	0.06099	-0.0378842	0.324474	FALSE	FALSE	FALSE	0.735545	0.112164	Precocious central puberty	0.0135623	6.61e-06	phylum.Tenericutes.id.3919	TRUE	0.00110147	20.2211
306	rs2464826	A	C	0.0944239	-0.0364974	0.112206	FALSE	FALSE	FALSE	0.828502	0.168484	Precocious central puberty	0.0211806	8.4e-06	phylum.Tenericutes.id.3919	TRUE	0.00108247	19.8719
307	rs28537087	G	A	0.0820873	-0.271124	0.246962	FALSE	FALSE	FALSE	0.0274941	0.12299	Precocious central puberty	0.0188312	8.07e-06	phylum.Tenericutes.id.3919	TRUE	0.00103502	18.9998
308	rs3768491	A	G	-0.0681052	0.0225159	0.288725	FALSE	FALSE	FALSE	0.845021	0.115185	Precocious central puberty	0.0149061	4.23e-06	phylum.Tenericutes.id.3919	TRUE	0.00113694	20.873
309	rs4885016	T	C	-0.0819606	0.108597	0.134214	FALSE	FALSE	FALSE	0.481711	0.154356	Precocious central puberty	0.0181628	7.27e-06	phylum.Tenericutes.id.3919	TRUE	0.00110908	20.3609
310	rs6043847	T	C	-0.114937	0.45251	0.0584831	FALSE	FALSE	FALSE	0.0432932	0.223919	Precocious central puberty	0.0248606	4.55e-06	phylum.Tenericutes.id.3919	TRUE	0.00116411	21.3723
311	rs72901605	T	C	-0.0841852	0.0859509	0.115116	FALSE	FALSE	FALSE	0.604617	0.166001	Precocious central puberty	0.0178119	3.26e-06	phylum.Tenericutes.id.3919	TRUE	0.00121653	22.3359
312	rs74603314	T	C	0.221639	0.571661	0.0402872	FALSE	FALSE	FALSE	0.0272151	0.258855	Precocious central puberty	0.0462918	1.56e-06	phylum.Tenericutes.id.3919	TRUE	0.00124837	22.9213
313	rs78169027	A	G	-0.108283	0.0606765	0.0619562	FALSE	FALSE	FALSE	0.785151	0.222574	Precocious central puberty	0.0237289	5.88e-06	phylum.Tenericutes.id.3919	TRUE	0.00113415	20.8217
314	rs10119172	C	G	-0.0737324	0.0191708	0.177797	FALSE	TRUE	TRUE	0.889418	0.137879	Precocious central puberty	0.014259	1.32e-07	family.Porphyromonadaceae.id.943	FALSE	0.00145582	26.7357
315	rs10762312	G	A	-0.052368	-0.142109	0.309928	FALSE	FALSE	FALSE	0.208004	0.112868	Precocious central puberty	0.0118814	8.7e-06	family.Porphyromonadaceae.id.943	TRUE	0.00105812	19.4244
316	rs10858364	G	T	0.055316	-0.0395713	0.253019	FALSE	FALSE	FALSE	0.747202	0.122766	Precocious central puberty	0.012085	4.31e-06	family.Porphyromonadaceae.id.943	TRUE	0.00114107	20.9489
317	rs12486680	A	C	0.0984639	-0.0719933	0.106783	FALSE	FALSE	FALSE	0.674328	0.171325	Precocious central puberty	0.0218573	4.29e-06	family.Porphyromonadaceae.id.943	TRUE	0.0011053	20.2915
318	rs17065783	A	G	-0.059133	0.0612778	0.158857	FALSE	FALSE	FALSE	0.666458	0.142172	Precocious central puberty	0.0122235	1.79e-06	family.Porphyromonadaceae.id.943	TRUE	0.00127443	23.4002
319	rs1980561	A	G	-0.0485289	-0.00840275	0.472976	FALSE	FALSE	FALSE	0.936521	0.105504	Precocious central puberty	0.0109284	8.95e-06	family.Porphyromonadaceae.id.943	TRUE	0.00107405	19.7171
320	rs35233670	T	C	-0.0473576	-0.0910226	0.524439	FALSE	FALSE	FALSE	0.386008	0.105	Precocious central puberty	0.010602	7.91e-06	family.Porphyromonadaceae.id.943	TRUE	0.00108676	19.9508
321	rs35961441	A	C	0.0915257	-0.0372218	0.0380078	FALSE	FALSE	FALSE	0.893837	0.278916	Precocious central puberty	0.0207306	8.37e-06	family.Porphyromonadaceae.id.943	TRUE	0.0010617	19.4902
322	rs6953849	A	G	0.0718149	-0.0578884	0.178252	FALSE	FALSE	FALSE	0.673373	0.137332	Precocious central puberty	0.0150724	2.44e-06	family.Porphyromonadaceae.id.943	TRUE	0.00123631	22.6994
323	rs7330827	T	C	-0.103842	-0.012123	0.0592748	FALSE	FALSE	FALSE	0.957149	0.225621	Precocious central puberty	0.0237355	8.05e-06	family.Porphyromonadaceae.id.943	TRUE	0.00104255	19.1382
324	rs864093	A	C	-0.0527939	0.0329546	0.211039	FALSE	FALSE	FALSE	0.795953	0.127441	Precocious central puberty	0.0117499	9.6e-06	family.Porphyromonadaceae.id.943	TRUE	0.00109956	20.1859
325	rs10131724	A	C	-0.199832	0.00663069	0.099454	FALSE	FALSE	FALSE	0.970213	0.17757	Precocious central puberty	0.0414577	2.39e-06	genus..Eubacteriumruminantiumgroup.id.11340	TRUE	0.00126524	23.2313
326	rs10923018	G	A	0.0726438	0.0637814	0.57924	FALSE	FALSE	FALSE	0.546371	0.105737	Precocious central puberty	0.0160924	6.8e-06	genus..Eubacteriumruminantiumgroup.id.11340	TRUE	0.00110987	20.3755
327	rs112375806	T	A	0.143141	0.125708	0.140449	FALSE	TRUE	TRUE	0.405708	0.151188	Precocious central puberty	0.0293757	5.82e-06	genus..Eubacteriumruminantiumgroup.id.11340	FALSE	0.00129297	23.7412
328	rs11637981	G	T	-0.073258	-0.0652949	0.556481	FALSE	FALSE	FALSE	0.533788	0.104936	Precocious central puberty	0.0160888	5.44e-06	genus..Eubacteriumruminantiumgroup.id.11340	TRUE	0.00112921	20.7308
329	rs13025464	T	C	-0.0737077	-0.0211903	0.402735	FALSE	FALSE	FALSE	0.841789	0.106161	Precocious central puberty	0.0163786	6.97e-06	genus..Eubacteriumruminantiumgroup.id.11340	TRUE	0.00110305	20.2501
330	rs139749	C	T	-0.0845439	-0.043738	0.341134	FALSE	FALSE	FALSE	0.693399	0.110941	Precocious central puberty	0.0171791	8.59e-07	genus..Eubacteriumruminantiumgroup.id.11340	TRUE	0.00131884	24.2169
331	rs16891896	G	A	-0.174787	0.0404627	0.0851831	FALSE	FALSE	FALSE	0.828285	0.186548	Precocious central puberty	0.0390573	2.38e-06	genus..Eubacteriumruminantiumgroup.id.11340	TRUE	0.00109079	20.0248
332	rs17519472	C	T	0.107804	-0.119641	0.139009	FALSE	FALSE	FALSE	0.42832	0.151049	Precocious central puberty	0.0233984	4.7e-06	genus..Eubacteriumruminantiumgroup.id.11340	TRUE	0.00115611	21.2252
333	rs209813	G	A	-0.103488	-0.0248247	0.144988	FALSE	FALSE	FALSE	0.868482	0.14992	Precocious central puberty	0.0236391	9.23e-06	genus..Eubacteriumruminantiumgroup.id.11340	TRUE	0.00104392	19.1634
334	rs2116427	A	G	0.0911461	0.0342345	0.254706	FALSE	FALSE	FALSE	0.775118	0.119832	Precocious central puberty	0.0182353	4.67e-07	genus..Eubacteriumruminantiumgroup.id.11340	TRUE	0.00136038	24.9806
335	rs2229917	A	G	0.153538	0.0262122	0.0419678	FALSE	FALSE	FALSE	0.919626	0.259771	Precocious central puberty	0.0323922	2.16e-06	genus..Eubacteriumruminantiumgroup.id.11340	TRUE	0.00122354	22.4648
336	rs2418654	C	T	-0.0748879	0.036879	0.433113	FALSE	FALSE	FALSE	0.730251	0.10696	Precocious central puberty	0.0165852	6.17e-06	genus..Eubacteriumruminantiumgroup.id.11340	TRUE	0.00111046	20.3862
337	rs2817174	C	T	-0.0734306	0.150111	0.396314	FALSE	FALSE	FALSE	0.163186	0.10765	Precocious central puberty	0.0163687	7.87e-06	genus..Eubacteriumruminantiumgroup.id.11340	TRUE	0.0010961	20.1224
338	rs57340348	T	C	-0.0979429	0.0335318	0.202016	FALSE	FALSE	FALSE	0.796941	0.130318	Precocious central puberty	0.0212166	4.93e-06	genus..Eubacteriumruminantiumgroup.id.11340	TRUE	0.00116062	21.3082
339	rs606117	A	G	0.0833243	-0.0952371	0.272566	FALSE	FALSE	FALSE	0.417772	0.117534	Precocious central puberty	0.018056	4.82e-06	genus..Eubacteriumruminantiumgroup.id.11340	TRUE	0.00115984	21.2938
340	rs6676699	G	T	-0.0888124	0.0267908	0.299716	FALSE	FALSE	FALSE	0.815865	0.115048	Precocious central puberty	0.0196447	6.38e-06	genus..Eubacteriumruminantiumgroup.id.11340	TRUE	0.0011132	20.4366
341	rs7000472	A	G	-0.0762282	-0.11556	0.416524	FALSE	FALSE	FALSE	0.279344	0.106822	Precocious central puberty	0.016523	4.07e-06	genus..Eubacteriumruminantiumgroup.id.11340	TRUE	0.00115918	21.2816
342	rs72836424	C	T	-0.139825	-0.00364243	0.111467	FALSE	FALSE	FALSE	0.982771	0.168668	Precocious central puberty	0.030069	2.62e-06	genus..Eubacteriumruminantiumgroup.id.11340	TRUE	0.00117766	21.6214
343	rs73139629	A	C	-0.115098	0.0681809	0.0917666	FALSE	FALSE	FALSE	0.704735	0.179927	Precocious central puberty	0.0247909	5.36e-06	genus..Eubacteriumruminantiumgroup.id.11340	TRUE	0.00117392	21.5527
344	rs10131942	C	G	0.0701212	-0.115034	0.164141	FALSE	TRUE	TRUE	0.417034	0.141742	Precocious central puberty	0.0158326	8.61e-06	family.Prevotellaceae.id.960	FALSE	0.00106839	19.6131
345	rs12057990	C	T	0.0589878	0.175087	0.275256	FALSE	FALSE	FALSE	0.134382	0.116955	Precocious central puberty	0.0132268	8.97e-06	family.Prevotellaceae.id.960	TRUE	0.00108329	19.8868
346	rs12118202	T	C	-0.0751986	0.0724379	0.180688	FALSE	FALSE	FALSE	0.594767	0.136177	Precocious central puberty	0.0147265	5.54e-07	family.Prevotellaceae.id.960	TRUE	0.00141972	26.0719
347	rs13069367	A	C	-0.0539768	-0.0622795	0.406637	FALSE	FALSE	FALSE	0.558043	0.106324	Precocious central puberty	0.0119687	7.39e-06	family.Prevotellaceae.id.960	TRUE	0.00110774	20.3362
348	rs148376875	T	G	0.084515	-0.0268685	0.153316	FALSE	FALSE	FALSE	0.8542	0.146214	Precocious central puberty	0.0179163	2.08e-06	family.Prevotellaceae.id.960	TRUE	0.00121184	22.2496
349	rs2206482	T	G	-0.0569105	0.133194	0.395112	FALSE	FALSE	FALSE	0.211556	0.106615	Precocious central puberty	0.0117486	1.3e-06	family.Prevotellaceae.id.960	TRUE	0.00127778	23.4618
350	rs2278540	G	A	0.0554249	0.104026	0.364046	FALSE	FALSE	FALSE	0.335451	0.108002	Precocious central puberty	0.0123265	8.44e-06	family.Prevotellaceae.id.960	TRUE	0.00110117	20.2155
351	rs34071565	T	A	-0.1567	-0.447594	0.0635811	FALSE	TRUE	TRUE	0.0371125	0.214723	Precocious central puberty	0.0347882	5.6e-06	family.Prevotellaceae.id.960	FALSE	0.00110508	20.2874
352	rs34660375	A	G	-0.0805894	0.0483528	0.152119	FALSE	FALSE	FALSE	0.745722	0.149105	Precocious central puberty	0.0178291	7.4e-06	family.Prevotellaceae.id.960	TRUE	0.00111279	20.429
353	rs3758087	T	C	0.0564199	-0.140995	0.276286	FALSE	FALSE	FALSE	0.224381	0.116049	Precocious central puberty	0.0124655	8.61e-06	family.Prevotellaceae.id.960	TRUE	0.00111573	20.4832
354	rs3860225	A	G	0.083936	-0.168364	0.0905506	FALSE	FALSE	FALSE	0.358467	0.183345	Precocious central puberty	0.0167936	5.5e-07	family.Prevotellaceae.id.960	TRUE	0.00136025	24.9782
355	rs4493272	T	C	-0.0604992	0.0301054	0.477587	FALSE	FALSE	FALSE	0.774205	0.104941	Precocious central puberty	0.0118027	3.02e-07	family.Prevotellaceae.id.960	TRUE	0.00143058	26.2716
356	rs4685827	T	C	-0.0679529	0.00579763	0.240824	FALSE	FALSE	FALSE	0.962375	0.122901	Precocious central puberty	0.0145407	2.77e-06	family.Prevotellaceae.id.960	TRUE	0.0011894	21.8372
357	rs7252711	A	G	-0.0740876	0.0728999	0.109395	FALSE	FALSE	FALSE	0.660811	0.166136	Precocious central puberty	0.0161926	5.57e-06	family.Prevotellaceae.id.960	TRUE	0.00114016	20.932
358	rs7975087	C	A	-0.0601448	0.0445883	0.173702	FALSE	FALSE	FALSE	0.746939	0.138182	Precocious central puberty	0.0135454	7.59e-06	family.Prevotellaceae.id.960	TRUE	0.00107386	19.7135
359	rs912860	G	A	-0.229046	0.0823455	0.023032	FALSE	FALSE	FALSE	0.815345	0.352603	Precocious central puberty	0.0483124	9.3e-07	family.Prevotellaceae.id.960	TRUE	0.00122404	22.474
360	rs9586501	G	A	0.0592681	-0.0766183	0.261548	FALSE	FALSE	FALSE	0.5215	0.119523	Precocious central puberty	0.0127329	2.59e-06	family.Prevotellaceae.id.960	TRUE	0.00117998	21.664
361	rs9958960	G	A	-0.0914807	-0.077652	0.153201	FALSE	FALSE	FALSE	0.594302	0.145794	Precocious central puberty	0.0173611	1.06e-07	family.Prevotellaceae.id.960	TRUE	0.00151163	27.7623
362	rs10138457	T	C	-0.113054	-0.135728	0.0932378	FALSE	FALSE	FALSE	0.445373	0.177852	Precocious central puberty	0.0261933	7.88e-06	genus.Dialister.id.2183	TRUE	0.00101473	18.627
363	rs10938938	G	A	-0.0773514	0.229323	0.15744	FALSE	FALSE	FALSE	0.112881	0.144649	Precocious central puberty	0.0170915	7.37e-06	genus.Dialister.id.2183	TRUE	0.00111556	20.48
364	rs11071887	T	C	0.0662403	0.0794759	0.324478	FALSE	FALSE	FALSE	0.478023	0.112019	Precocious central puberty	0.0146315	5.91e-06	genus.Dialister.id.2183	TRUE	0.00111631	20.4937
365	rs11166701	G	A	-0.0655301	-0.125078	0.510275	FALSE	FALSE	FALSE	0.232743	0.104815	Precocious central puberty	0.013186	5.51e-07	genus.Dialister.id.2183	TRUE	0.00134484	24.695
366	rs2314294	T	C	0.0865932	0.0834388	0.13527	FALSE	FALSE	FALSE	0.585135	0.152847	Precocious central puberty	0.0193719	8.08e-06	genus.Dialister.id.2183	TRUE	0.00108831	19.9791
367	rs2435610	A	C	0.0647131	-1.02667	0.000377418	TRUE	FALSE	FALSE	0.696554	2.63265	Precocious central puberty	0.0143314	5.93e-06	genus.Dialister.id.2183	FALSE	0.00111052	20.3873
368	rs4747450	C	A	0.0668509	-0.17164	0.223852	FALSE	FALSE	FALSE	0.169854	0.125041	Precocious central puberty	0.0147685	5.84e-06	genus.Dialister.id.2183	TRUE	0.00111598	20.4876
369	rs4753063	G	A	-0.0596297	-0.0871674	0.446939	FALSE	FALSE	FALSE	0.404628	0.104595	Precocious central puberty	0.0130052	4.86e-06	genus.Dialister.id.2183	TRUE	0.00114497	21.0206
370	rs517089	T	A	0.076227	0.121651	0.169057	FALSE	TRUE	TRUE	0.381077	0.138885	Precocious central puberty	0.0170411	5.14e-06	genus.Dialister.id.2183	FALSE	0.00108981	20.0067
371	rs75416973	A	G	0.0727223	0.16006	0.222405	FALSE	FALSE	FALSE	0.20901	0.127407	Precocious central puberty	0.016451	9.46e-06	genus.Dialister.id.2183	TRUE	0.00106436	19.5391
372	rs764177	C	A	-0.0601454	-0.0175782	0.365182	FALSE	FALSE	FALSE	0.871683	0.108829	Precocious central puberty	0.0135366	9.61e-06	genus.Dialister.id.2183	TRUE	0.00107527	19.7396
373	rs76680460	G	A	-0.161296	0.293323	0.043228	FALSE	FALSE	FALSE	0.246706	0.253217	Precocious central puberty	0.0364332	8.19e-06	genus.Dialister.id.2183	TRUE	0.00106755	19.5977
374	rs10140184	A	C	0.0576795	-0.0833208	0.473587	FALSE	FALSE	FALSE	0.433185	0.10631	Precocious central puberty	0.012599	4.96e-06	genus..Eubacteriumxylanophilumgroup.id.14375	TRUE	0.0011415	20.9567
375	rs10917203	A	C	0.0612633	0.109817	0.393824	FALSE	FALSE	FALSE	0.303567	0.106741	Precocious central puberty	0.0130917	3.15e-06	genus..Eubacteriumxylanophilumgroup.id.14375	TRUE	0.00119259	21.8959
376	rs112176119	C	T	-0.113455	-0.159487	0.0937436	FALSE	FALSE	FALSE	0.370929	0.178251	Precocious central puberty	0.0245762	3.33e-06	genus..Eubacteriumxylanophilumgroup.id.14375	TRUE	0.00116069	21.3095
377	rs12980122	C	G	-0.108274	0.0730577	0.0744597	FALSE	TRUE	TRUE	0.719242	0.203236	Precocious central puberty	0.0238257	5.02e-06	genus..Eubacteriumxylanophilumgroup.id.14375	FALSE	0.00112477	20.6493
378	rs13239072	G	A	0.0687427	0.199445	0.275695	FALSE	FALSE	FALSE	0.0891538	0.117329	Precocious central puberty	0.0142728	1.82e-06	genus..Eubacteriumxylanophilumgroup.id.14375	TRUE	0.00126324	23.1945
379	rs17830032	G	A	-0.160597	-0.206545	0.0817468	FALSE	FALSE	FALSE	0.288358	0.194536	Precocious central puberty	0.0310515	2.39e-07	genus..Eubacteriumxylanophilumgroup.id.14375	TRUE	0.0014564	26.7464
380	rs1999224	G	T	-0.0949051	0.11211	0.0972086	FALSE	FALSE	FALSE	0.526934	0.177194	Precocious central puberty	0.0203503	3.75e-06	genus..Eubacteriumxylanophilumgroup.id.14375	TRUE	0.00118447	21.7466
381	rs2012708	A	G	0.0573202	0.00434474	0.344602	FALSE	FALSE	FALSE	0.968524	0.110106	Precocious central puberty	0.0126905	6.53e-06	genus..Eubacteriumxylanophilumgroup.id.14375	TRUE	0.00111116	20.3991
382	rs2213117	T	G	0.0877797	0.0269138	0.162804	FALSE	FALSE	FALSE	0.848861	0.141227	Precocious central puberty	0.0189012	4.21e-06	genus..Eubacteriumxylanophilumgroup.id.14375	TRUE	0.00117462	21.5656
383	rs4654122	C	G	0.0553508	0.0879017	0.457947	FALSE	TRUE	TRUE	0.402553	0.105011	Precocious central puberty	0.0123588	7.2e-06	genus..Eubacteriumxylanophilumgroup.id.14375	FALSE	0.0010925	20.0562
384	rs75586835	A	G	-0.114498	0.196763	0.0707901	FALSE	FALSE	FALSE	0.330652	0.202264	Precocious central puberty	0.0263455	9.39e-06	genus..Eubacteriumxylanophilumgroup.id.14375	TRUE	0.00102881	18.8857
385	rs79582700	C	G	-0.0951677	0.269966	0.122157	FALSE	TRUE	TRUE	0.0945257	0.161464	Precocious central puberty	0.0199969	2.41e-06	genus..Eubacteriumxylanophilumgroup.id.14375	FALSE	0.00123344	22.6468
386	rs10147907	T	G	0.172263	-0.195777	0.0773857	FALSE	FALSE	FALSE	0.324831	0.198843	Precocious central puberty	0.039601	8.27e-06	genus..Eubacteriumfissicatenagroup.id.14373	TRUE	0.00103068	18.9201
387	rs11818408	G	A	0.10585	-0.0841666	0.39601	FALSE	FALSE	FALSE	0.430604	0.106789	Precocious central puberty	0.0237114	8.2e-06	genus..Eubacteriumfissicatenagroup.id.14373	TRUE	0.00108542	19.9261
388	rs11876297	T	C	0.131469	-0.0812384	0.282447	FALSE	FALSE	FALSE	0.490675	0.117867	Precocious central puberty	0.0281712	2.67e-06	genus..Eubacteriumfissicatenagroup.id.14373	TRUE	0.00118611	21.7767
389	rs151257695	A	G	0.20951	0.136028	0.0706845	FALSE	FALSE	FALSE	0.504259	0.203695	Precocious central puberty	0.0454847	3.1e-06	genus..Eubacteriumfissicatenagroup.id.14373	TRUE	0.00115552	21.2144
390	rs1768152	T	C	0.139489	0.154886	0.104924	FALSE	FALSE	FALSE	0.363616	0.170486	Precocious central puberty	0.0316186	8.7e-06	genus..Eubacteriumfissicatenagroup.id.14373	TRUE	0.00106006	19.4601
391	rs2733072	G	A	0.109644	-0.0827585	0.504251	FALSE	FALSE	FALSE	0.429387	0.104726	Precocious central puberty	0.0228306	1.49e-06	genus..Eubacteriumfissicatenagroup.id.14373	TRUE	0.00125601	23.0616
392	rs3771393	C	T	0.130842	0.203554	0.193802	FALSE	FALSE	FALSE	0.12052	0.131105	Precocious central puberty	0.0266671	7.38e-07	genus..Eubacteriumfissicatenagroup.id.14373	TRUE	0.00131092	24.0712
393	rs6934739	A	G	0.111463	0.0173914	0.332802	FALSE	FALSE	FALSE	0.875863	0.111329	Precocious central puberty	0.0252788	9.75e-06	genus..Eubacteriumfissicatenagroup.id.14373	TRUE	0.00105899	19.4403
394	rs7104872	G	A	0.138612	0.053342	0.110969	FALSE	FALSE	FALSE	0.746591	0.165076	Precocious central puberty	0.0291906	2.73e-06	genus..Eubacteriumfissicatenagroup.id.14373	TRUE	0.00122795	22.5459
395	rs10148250	G	A	0.0861928	-0.101922	0.417793	FALSE	FALSE	FALSE	0.354836	0.110156	Precocious central puberty	0.0193381	8.67e-06	class.Melainabacteria.id.1589	TRUE	0.00108205	19.8641
396	rs10738747	G	A	0.0814624	0.0336445	0.434385	FALSE	FALSE	FALSE	0.749109	0.1052	Precocious central puberty	0.0184409	9.96e-06	class.Melainabacteria.id.1589	TRUE	0.00106289	19.512
397	rs11150282	T	C	0.0989488	-0.0795074	0.359773	FALSE	FALSE	FALSE	0.466641	0.10922	Precocious central puberty	0.0196972	6.03e-07	class.Melainabacteria.id.1589	TRUE	0.00137409	25.2328
398	rs113884518	T	C	-0.205352	0.20781	0.0245428	FALSE	FALSE	FALSE	0.540375	0.339423	Precocious central puberty	0.0454982	8.06e-06	class.Melainabacteria.id.1589	TRUE	0.0011095	20.3686
399	rs1221147	T	A	0.123968	0.202945	0.151248	FALSE	TRUE	TRUE	0.165838	0.146456	Precocious central puberty	0.0278958	7.11e-06	class.Melainabacteria.id.1589	FALSE	0.00107566	19.7467
400	rs16851659	G	C	-0.0896103	0.0926101	0.340929	FALSE	TRUE	TRUE	0.39971	0.10997	Precocious central puberty	0.0186432	1.27e-06	class.Melainabacteria.id.1589	FALSE	0.00125814	23.1008
401	rs28678345	T	C	0.214848	-0.182839	0.0488744	FALSE	FALSE	FALSE	0.449043	0.241528	Precocious central puberty	0.0470878	6.69e-06	class.Melainabacteria.id.1589	TRUE	0.00113385	20.8161
402	rs367480	G	A	-0.083758	0.173547	0.358241	FALSE	FALSE	FALSE	0.110292	0.108679	Precocious central puberty	0.0185796	8.2e-06	class.Melainabacteria.id.1589	TRUE	0.00110688	20.3204
403	rs4129395	G	A	0.0896187	-0.10335	0.486172	FALSE	FALSE	FALSE	0.324876	0.104978	Precocious central puberty	0.0185106	1.48e-06	class.Melainabacteria.id.1589	TRUE	0.00127645	23.4374
404	rs73074665	A	T	0.166216	0.0201033	0.0649335	FALSE	TRUE	TRUE	0.924033	0.210827	Precocious central puberty	0.0355728	2.87e-06	class.Melainabacteria.id.1589	FALSE	0.00118903	21.8304
405	rs789069	A	C	-0.103539	-0.0724801	0.140738	FALSE	FALSE	FALSE	0.626879	0.149098	Precocious central puberty	0.0234287	6.85e-06	class.Melainabacteria.id.1589	TRUE	0.00106378	19.5284
406	rs79790072	T	C	0.226722	-0.125424	0.0308533	FALSE	FALSE	FALSE	0.679466	0.303549	Precocious central puberty	0.0487841	3.29e-06	class.Melainabacteria.id.1589	TRUE	0.00117631	21.5965
407	rs9864379	T	C	-0.159735	0.0937172	0.149939	FALSE	FALSE	FALSE	0.526209	0.147865	Precocious central puberty	0.0292553	5.36e-08	class.Melainabacteria.id.1589	TRUE	0.00162287	29.8086
408	rs10150232	A	G	0.0567088	0.00495309	0.199206	FALSE	FALSE	FALSE	0.969612	0.130021	Precocious central puberty	0.0124877	6.68e-06	genus.Anaerotruncus.id.2054	TRUE	0.00112318	20.62
409	rs11018566	A	G	-0.156465	-0.312677	0.0532179	FALSE	FALSE	FALSE	0.192096	0.239708	Precocious central puberty	0.0366032	6.14e-06	genus.Anaerotruncus.id.2054	TRUE	0.000995325	18.2705
410	rs115414803	A	C	-0.144356	-0.191829	0.0623413	FALSE	FALSE	FALSE	0.376923	0.217104	Precocious central puberty	0.0317524	6.83e-06	genus.Anaerotruncus.id.2054	TRUE	0.00112571	20.6666
411	rs12056802	C	G	0.0774194	-0.0821031	0.127273	FALSE	TRUE	TRUE	0.597081	0.155321	Precocious central puberty	0.0177178	6.13e-06	genus.Anaerotruncus.id.2054	FALSE	0.00103999	19.0912
412	rs1272208	G	T	-0.0611743	0.261512	0.238353	FALSE	FALSE	FALSE	0.0350502	0.12407	Precocious central puberty	0.0129831	4.28e-06	genus.Anaerotruncus.id.2054	TRUE	0.00120909	22.1991
413	rs1431492	C	T	-0.0654996	-0.119763	0.157308	FALSE	FALSE	FALSE	0.407292	0.144524	Precocious central puberty	0.0146188	7.36e-06	genus.Anaerotruncus.id.2054	TRUE	0.0010934	20.0727
414	rs17734739	T	C	0.0660052	-0.0502036	0.140633	FALSE	FALSE	FALSE	0.737425	0.149743	Precocious central puberty	0.014908	7.43e-06	genus.Anaerotruncus.id.2054	TRUE	0.00106771	19.6006
415	rs2704155	T	A	-0.106235	-0.94917	0.000393452	FALSE	TRUE	TRUE	0.728294	2.73225	Precocious central puberty	0.0234815	5.42e-06	genus.Anaerotruncus.id.2054	FALSE	0.00111481	20.4661
416	rs34449434	A	C	-0.0497004	-0.039442	0.393813	FALSE	FALSE	FALSE	0.719471	0.109815	Precocious central puberty	0.0113402	9.85e-06	genus.Anaerotruncus.id.2054	TRUE	0.00104622	19.2057
417	rs4669806	G	T	0.0576389	0.010491	0.213097	FALSE	FALSE	FALSE	0.934005	0.126692	Precocious central puberty	0.0122994	2.42e-06	genus.Anaerotruncus.id.2054	TRUE	0.00119604	21.9592
418	rs6494922	A	G	0.0903106	0.0833962	0.0539079	FALSE	FALSE	FALSE	0.716922	0.230011	Precocious central puberty	0.0202257	6.62e-06	genus.Anaerotruncus.id.2054	TRUE	0.00108593	19.9354
419	rs6563550	T	C	0.0877135	-0.114903	0.0774196	FALSE	FALSE	FALSE	0.559692	0.196988	Precocious central puberty	0.0176745	2.35e-07	genus.Anaerotruncus.id.2054	TRUE	0.00134109	24.6259
420	rs7155595	C	A	0.0539336	-0.126094	0.30235	FALSE	FALSE	FALSE	0.2689	0.11405	Precocious central puberty	0.0118903	7.55e-06	genus.Anaerotruncus.id.2054	TRUE	0.00112059	20.5725
421	rs7675045	A	T	-0.0497815	0.0111655	0.467218	FALSE	TRUE	TRUE	0.915046	0.104667	Precocious central puberty	0.0110573	6.92e-06	genus.Anaerotruncus.id.2054	FALSE	0.00110397	20.2669
422	rs8005030	C	T	0.0554447	0.0217281	0.332086	FALSE	FALSE	FALSE	0.844609	0.110857	Precocious central puberty	0.0117854	2.28e-06	genus.Anaerotruncus.id.2054	TRUE	0.00120533	22.13
423	rs9347879	T	C	0.050618	0.0865008	0.487967	FALSE	FALSE	FALSE	0.409343	0.104843	Precocious central puberty	0.011049	4.22e-06	genus.Anaerotruncus.id.2054	TRUE	0.00114306	20.9854
424	rs10164067	T	G	-0.10326	-0.398458	0.0518834	FALSE	FALSE	FALSE	0.0917445	0.236295	Precocious central puberty	0.0212405	1.13e-06	genus.ErysipelotrichaceaeUCG003.id.11384	TRUE	0.001287	23.6313
425	rs11666127	A	G	-0.0719187	0.0709931	0.176328	FALSE	FALSE	FALSE	0.604557	0.13709	Precocious central puberty	0.0161371	7.9e-06	genus.ErysipelotrichaceaeUCG003.id.11384	TRUE	0.00108185	19.8604
426	rs11994308	C	T	0.115417	0.128151	0.0882664	FALSE	FALSE	FALSE	0.489313	0.18535	Precocious central puberty	0.0242503	1.33e-06	genus.ErysipelotrichaceaeUCG003.id.11384	TRUE	0.0012336	22.6497
427	rs12251396	A	G	-0.0705399	0.225396	0.153996	FALSE	FALSE	FALSE	0.120206	0.145051	Precocious central puberty	0.0158766	9.52e-06	genus.ErysipelotrichaceaeUCG003.id.11384	TRUE	0.0010752	19.7382
428	rs17798136	G	A	0.158818	0.165542	0.0676597	FALSE	FALSE	FALSE	0.440547	0.214635	Precocious central puberty	0.0347674	3.24e-06	genus.ErysipelotrichaceaeUCG003.id.11384	TRUE	0.00113647	20.8643
429	rs214586	T	C	-0.106455	0.21373	0.10981	FALSE	FALSE	FALSE	0.202328	0.167638	Precocious central puberty	0.024038	8.5e-06	genus.ErysipelotrichaceaeUCG003.id.11384	TRUE	0.00106824	19.6103
430	rs2302840	T	C	-0.0871966	0.0521418	0.172157	FALSE	FALSE	FALSE	0.706666	0.138551	Precocious central puberty	0.017687	1.29e-06	genus.ErysipelotrichaceaeUCG003.id.11384	TRUE	0.00132347	24.302
431	rs28568391	A	G	-0.0583911	-0.0471882	0.514112	FALSE	FALSE	FALSE	0.652944	0.104938	Precocious central puberty	0.0118741	6.42e-07	genus.ErysipelotrichaceaeUCG003.id.11384	TRUE	0.00131681	24.1795
432	rs4758231	G	T	-0.0551754	0.0619013	0.281886	FALSE	FALSE	FALSE	0.594102	0.116159	Precocious central puberty	0.0122047	6.55e-06	genus.ErysipelotrichaceaeUCG003.id.11384	TRUE	0.00111316	20.4358
433	rs59068084	T	G	0.0564772	-0.120672	0.391266	FALSE	FALSE	FALSE	0.265387	0.108348	Precocious central puberty	0.0120224	3.12e-06	genus.ErysipelotrichaceaeUCG003.id.11384	TRUE	0.00120183	22.0657
434	rs62403464	T	C	-0.0731743	0.138707	0.181729	FALSE	FALSE	FALSE	0.308863	0.136307	Precocious central puberty	0.0156516	3.44e-06	genus.ErysipelotrichaceaeUCG003.id.11384	TRUE	0.00119038	21.8552
435	rs6875357	C	T	0.165673	0.321125	0.038302	FALSE	FALSE	FALSE	0.232158	0.268764	Precocious central puberty	0.0353831	6.7e-06	genus.ErysipelotrichaceaeUCG003.id.11384	TRUE	0.00119398	21.9213
436	rs73074432	C	T	0.072154	0.378302	0.109313	FALSE	FALSE	FALSE	0.0239287	0.167518	Precocious central puberty	0.0164378	9.99e-06	genus.ErysipelotrichaceaeUCG003.id.11384	TRUE	0.00104949	19.2658
437	rs74988980	G	A	-0.133141	0.114542	0.0433185	FALSE	FALSE	FALSE	0.654975	0.256326	Precocious central puberty	0.0348574	8.64e-06	genus.ErysipelotrichaceaeUCG003.id.11384	TRUE	0.00079486	14.5877
438	rs75949021	T	C	-0.169667	-0.260755	0.0400416	FALSE	FALSE	FALSE	0.325729	0.265332	Precocious central puberty	0.0374238	3.58e-06	genus.ErysipelotrichaceaeUCG003.id.11384	TRUE	0.00111947	20.5519
439	rs76502207	T	C	0.144844	0.42968	0.0402058	FALSE	FALSE	FALSE	0.105888	0.265735	Precocious central puberty	0.0289929	6.41e-07	genus.ErysipelotrichaceaeUCG003.id.11384	TRUE	0.00135902	24.9556
440	rs79396538	C	G	0.0848148	0.367971	0.0560042	FALSE	TRUE	TRUE	0.0985167	0.222731	Precocious central puberty	0.0191146	8.63e-06	genus.ErysipelotrichaceaeUCG003.id.11384	FALSE	0.00107237	19.6863
441	rs8053479	A	G	-0.0838212	0.00470764	0.116621	FALSE	FALSE	FALSE	0.977154	0.164387	Precocious central puberty	0.0186509	5.83e-06	genus.ErysipelotrichaceaeUCG003.id.11384	TRUE	0.00110009	20.1958
442	rs10167839	A	G	0.0519509	-0.0115668	0.362054	FALSE	FALSE	FALSE	0.915359	0.108833	Precocious central puberty	0.0116306	8.09e-06	genus.Ruminococcus1.id.11373	TRUE	0.00108669	19.9494
443	rs10769159	G	C	-0.0640277	0.0468286	0.602418	FALSE	TRUE	TRUE	0.662372	0.107247	Precocious central puberty	0.0110059	5.29e-09	genus.Ruminococcus1.id.11373	FALSE	0.00184197	33.8404
444	rs10995816	C	G	-0.0762002	0.151385	0.112771	FALSE	TRUE	TRUE	0.357645	0.164573	Precocious central puberty	0.0174689	8.38e-06	genus.Ruminococcus1.id.11373	FALSE	0.00103641	19.0254
445	rs11783695	G	T	-0.0734114	-0.426334	0.159098	FALSE	FALSE	FALSE	0.00396981	0.148004	Precocious central puberty	0.0161398	4.73e-06	genus.Ruminococcus1.id.11373	TRUE	0.00112679	20.6863
446	rs17781867	C	T	0.0999271	0.244406	0.0692996	FALSE	FALSE	FALSE	0.238422	0.20731	Precocious central puberty	0.0211728	1.96e-06	genus.Ruminococcus1.id.11373	TRUE	0.00121306	22.2721
447	rs3000856	T	A	-0.0709997	0.366217	0.163737	FALSE	TRUE	TRUE	0.00330567	0.124657	Precocious central puberty	0.0162766	9.28e-06	genus.Ruminococcus1.id.11373	FALSE	0.00103642	19.0256
448	rs3819978	C	T	-0.11504	0.0877061	0.0768287	FALSE	FALSE	FALSE	0.65884	0.198648	Precocious central puberty	0.0260137	8.74e-06	genus.Ruminococcus1.id.11373	TRUE	0.0010652	19.5544
449	rs4849717	T	A	0.132764	-0.120972	0.074177	FALSE	TRUE	TRUE	0.544573	0.199652	Precocious central puberty	0.0299816	8.83e-06	genus.Ruminococcus1.id.11373	FALSE	0.00106804	19.6066
450	rs6105066	T	C	-0.0607052	0.295471	0.275894	FALSE	FALSE	FALSE	0.0121504	0.117823	Precocious central puberty	0.013425	5.06e-06	genus.Ruminococcus1.id.11373	TRUE	0.00111363	20.4445
451	rs6493760	C	T	0.0535262	-0.210006	0.356056	FALSE	FALSE	FALSE	0.055349	0.109599	Precocious central puberty	0.0115885	3.38e-06	genus.Ruminococcus1.id.11373	TRUE	0.00116192	21.3321
452	rs7117576	A	G	0.0829505	0.188091	0.0911919	FALSE	FALSE	FALSE	0.293827	0.179175	Precocious central puberty	0.0170891	6.48e-07	genus.Ruminococcus1.id.11373	TRUE	0.00128304	23.5586
453	rs7583465	C	T	0.0527654	0.098616	0.439799	FALSE	FALSE	FALSE	0.347711	0.105018	Precocious central puberty	0.0112619	2.56e-06	genus.Ruminococcus1.id.11373	TRUE	0.00119552	21.9497
454	rs78572139	G	A	0.125038	0.080858	0.102688	FALSE	FALSE	FALSE	0.641162	0.173488	Precocious central puberty	0.0279411	5.23e-06	genus.Ruminococcus1.id.11373	TRUE	0.00109074	20.0238
455	rs78613526	G	A	0.167497	0.0279854	0.0529197	FALSE	FALSE	FALSE	0.908105	0.242446	Precocious central puberty	0.0367639	5.11e-06	genus.Ruminococcus1.id.11373	TRUE	0.00113052	20.7549
456	rs10178772	G	T	0.0714394	-0.152439	0.12478	FALSE	FALSE	FALSE	0.336085	0.158472	Precocious central puberty	0.0162124	7.72e-06	genus.RuminococcaceaeNK4A214group.id.11358	TRUE	0.00105761	19.4149
457	rs11241747	C	T	0.0533858	0.247807	0.30811	FALSE	FALSE	FALSE	0.0317856	0.115415	Precocious central puberty	0.0120035	6.59e-06	genus.RuminococcaceaeNK4A214group.id.11358	TRUE	0.00107739	19.7784
458	rs114244418	C	G	-0.175266	-0.30458	0.0403552	FALSE	TRUE	TRUE	0.242187	0.260427	Precocious central puberty	0.0372779	3.59e-06	genus.RuminococcaceaeNK4A214group.id.11358	FALSE	0.00120384	22.1027
459	rs11586410	G	A	-0.0863422	-0.388247	0.157684	FALSE	FALSE	FALSE	0.00912977	0.148916	Precocious central puberty	0.0169937	3.66e-07	genus.RuminococcaceaeNK4A214group.id.11358	TRUE	0.0014056	25.8121
460	rs11704699	G	T	-0.0899695	0.0859185	0.103732	FALSE	FALSE	FALSE	0.617547	0.172068	Precocious central puberty	0.0184752	8.71e-07	genus.RuminococcaceaeNK4A214group.id.11358	TRUE	0.00129137	23.7117
461	rs12642039	T	C	-0.0553003	-0.236017	0.362684	FALSE	FALSE	FALSE	0.0300836	0.108814	Precocious central puberty	0.0119397	3.43e-06	genus.RuminococcaceaeNK4A214group.id.11358	TRUE	0.00116831	21.4495
462	rs12731	A	G	-0.0527684	0.00512653	0.377876	FALSE	FALSE	FALSE	0.962175	0.108098	Precocious central puberty	0.0115053	4.87e-06	genus.RuminococcaceaeNK4A214group.id.11358	TRUE	0.00114565	21.033
463	rs13087692	T	G	0.0574623	-0.125926	0.296971	FALSE	FALSE	FALSE	0.270136	0.114193	Precocious central puberty	0.012594	8.69e-06	genus.RuminococcaceaeNK4A214group.id.11358	TRUE	0.00113383	20.8159
464	rs136761	G	A	-0.0587521	0.0556244	0.362908	FALSE	FALSE	FALSE	0.610135	0.109093	Precocious central puberty	0.0119155	8.15e-07	genus.RuminococcaceaeNK4A214group.id.11358	TRUE	0.00132388	24.3096
465	rs147475196	A	G	-0.133769	-0.311841	0.105975	FALSE	FALSE	FALSE	0.0672125	0.170381	Precocious central puberty	0.0295196	4.72e-06	genus.RuminococcaceaeNK4A214group.id.11358	TRUE	0.00111841	20.5324
466	rs34576931	G	C	-0.0873312	0.431382	0.0694182	FALSE	TRUE	TRUE	0.0358212	0.205523	Precocious central puberty	0.0194886	4.72e-06	genus.RuminococcaceaeNK4A214group.id.11358	FALSE	0.00109371	20.0785
467	rs35559912	T	C	-0.0925071	0.0819852	0.120762	FALSE	FALSE	FALSE	0.61479	0.162912	Precocious central puberty	0.0203674	4.89e-06	genus.RuminococcaceaeNK4A214group.id.11358	TRUE	0.00112355	20.6268
468	rs4814689	C	T	-0.1083	0.0550415	0.0443996	FALSE	FALSE	FALSE	0.833935	0.26253	Precocious central puberty	0.0230708	4.55e-06	genus.RuminococcaceaeNK4A214group.id.11358	TRUE	0.00120008	22.0336
469	rs5994253	A	G	-0.0811302	-0.0998608	0.143018	FALSE	FALSE	FALSE	0.503209	0.149169	Precocious central puberty	0.0157621	2.35e-07	genus.RuminococcaceaeNK4A214group.id.11358	TRUE	0.00144249	26.4905
470	rs62027366	T	C	0.0615389	0.165126	0.204144	FALSE	FALSE	FALSE	0.20377	0.12993	Precocious central puberty	0.0137612	6.58e-06	genus.RuminococcaceaeNK4A214group.id.11358	TRUE	0.00108922	19.9959
471	rs6681678	C	T	-0.100174	0.292547	0.033611	FALSE	FALSE	FALSE	0.311707	0.289179	Precocious central puberty	0.024	9.05e-06	genus.RuminococcaceaeNK4A214group.id.11358	TRUE	0.000949022	17.4197
472	rs73158814	C	G	-0.109257	0.528408	0.035632	FALSE	TRUE	TRUE	0.05668	0.277268	Precocious central puberty	0.0227458	2.2e-06	genus.RuminococcaceaeNK4A214group.id.11358	FALSE	0.00125647	23.0701
473	rs7573569	T	C	0.107739	-0.244987	0.0606597	FALSE	FALSE	FALSE	0.262664	0.218715	Precocious central puberty	0.0233638	3.23e-06	genus.RuminococcaceaeNK4A214group.id.11358	TRUE	0.00115812	21.2622
474	rs10202904	T	G	-0.121754	-0.00686493	0.409193	FALSE	FALSE	FALSE	0.948844	0.107	Precocious central puberty	0.0235357	3.01e-07	class.Methanobacteria.id.119	TRUE	0.00145706	26.7585
475	rs10424197	G	A	-0.111274	-0.14522	0.254689	FALSE	FALSE	FALSE	0.230092	0.121005	Precocious central puberty	0.0247517	9.28e-06	class.Methanobacteria.id.119	TRUE	0.00110078	20.2084
476	rs11018665	A	T	0.111465	0.0659374	0.240812	FALSE	TRUE	TRUE	0.585809	0.121004	Precocious central puberty	0.0250516	6.52e-06	class.Methanobacteria.id.119	FALSE	0.00107831	19.7953
477	rs12825290	C	G	-0.216781	0.2423	0.0611303	FALSE	TRUE	TRUE	0.268621	0.219029	Precocious central puberty	0.0493496	6.08e-06	class.Methanobacteria.id.119	FALSE	0.00105104	19.2942
478	rs4257531	G	A	0.164498	-0.310192	0.105711	FALSE	FALSE	FALSE	0.0680973	0.170027	Precocious central puberty	0.0364959	7.44e-06	class.Methanobacteria.id.119	TRUE	0.00110651	20.3136
479	rs56131665	G	A	0.178661	-0.221186	0.123102	FALSE	FALSE	FALSE	0.161516	0.157991	Precocious central puberty	0.039298	6.18e-06	class.Methanobacteria.id.119	TRUE	0.00112572	20.6668
480	rs62241835	G	T	-0.203385	-0.0469766	0.0202615	FALSE	FALSE	FALSE	0.894257	0.35342	Precocious central puberty	0.0417931	1.63e-06	class.Methanobacteria.id.119	TRUE	0.00128965	23.6801
481	rs6508769	T	C	0.153519	0.165112	0.14698	FALSE	FALSE	FALSE	0.265898	0.148407	Precocious central puberty	0.0344519	8.23e-06	class.Methanobacteria.id.119	TRUE	0.00108151	19.8542
482	rs73068003	G	T	-0.15814	0.0995467	0.0962205	FALSE	FALSE	FALSE	0.573359	0.17678	Precocious central puberty	0.0351803	8.45e-06	class.Methanobacteria.id.119	TRUE	0.00110055	20.2041
483	rs73457410	A	G	0.21534	-0.304283	0.0630747	FALSE	FALSE	FALSE	0.153866	0.213381	Precocious central puberty	0.0436695	1.41e-06	class.Methanobacteria.id.119	TRUE	0.00132409	24.3133
484	rs75208022	C	T	-0.227245	0.00285267	0.0944924	FALSE	FALSE	FALSE	0.987115	0.176638	Precocious central puberty	0.048763	5.92e-06	class.Methanobacteria.id.119	TRUE	0.00118275	21.715
485	rs894996	C	A	0.216999	-0.290283	0.0701469	FALSE	FALSE	FALSE	0.161733	0.207454	Precocious central puberty	0.0449076	1.88e-06	class.Methanobacteria.id.119	TRUE	0.00127153	23.3469
486	rs10202904	T	G	-0.121754	-0.00686493	0.409193	FALSE	FALSE	FALSE	0.948844	0.107	Precocious central puberty	0.0235357	3.01e-07	order.Methanobacteriales.id.120	TRUE	0.00145706	26.7585
487	rs10424197	G	A	-0.111274	-0.14522	0.254689	FALSE	FALSE	FALSE	0.230092	0.121005	Precocious central puberty	0.0247517	9.28e-06	order.Methanobacteriales.id.120	TRUE	0.00110078	20.2084
488	rs11018665	A	T	0.111465	0.0659374	0.240812	FALSE	TRUE	TRUE	0.585809	0.121004	Precocious central puberty	0.0250516	6.52e-06	order.Methanobacteriales.id.120	FALSE	0.00107831	19.7953
489	rs12825290	C	G	-0.216781	0.2423	0.0611303	FALSE	TRUE	TRUE	0.268621	0.219029	Precocious central puberty	0.0493496	6.08e-06	order.Methanobacteriales.id.120	FALSE	0.00105104	19.2942
490	rs4257531	G	A	0.164498	-0.310192	0.105711	FALSE	FALSE	FALSE	0.0680973	0.170027	Precocious central puberty	0.0364959	7.44e-06	order.Methanobacteriales.id.120	TRUE	0.00110651	20.3136
491	rs56131665	G	A	0.178661	-0.221186	0.123102	FALSE	FALSE	FALSE	0.161516	0.157991	Precocious central puberty	0.039298	6.18e-06	order.Methanobacteriales.id.120	TRUE	0.00112572	20.6668
492	rs62241835	G	T	-0.203385	-0.0469766	0.0202615	FALSE	FALSE	FALSE	0.894257	0.35342	Precocious central puberty	0.0417931	1.63e-06	order.Methanobacteriales.id.120	TRUE	0.00128965	23.6801
493	rs6508769	T	C	0.153519	0.165112	0.14698	FALSE	FALSE	FALSE	0.265898	0.148407	Precocious central puberty	0.0344519	8.23e-06	order.Methanobacteriales.id.120	TRUE	0.00108151	19.8542
494	rs73068003	G	T	-0.15814	0.0995467	0.0962205	FALSE	FALSE	FALSE	0.573359	0.17678	Precocious central puberty	0.0351803	8.45e-06	order.Methanobacteriales.id.120	TRUE	0.00110055	20.2041
495	rs73457410	A	G	0.21534	-0.304283	0.0630747	FALSE	FALSE	FALSE	0.153866	0.213381	Precocious central puberty	0.0436695	1.41e-06	order.Methanobacteriales.id.120	TRUE	0.00132409	24.3133
496	rs75208022	C	T	-0.227245	0.00285267	0.0944924	FALSE	FALSE	FALSE	0.987115	0.176638	Precocious central puberty	0.048763	5.92e-06	order.Methanobacteriales.id.120	TRUE	0.00118275	21.715
497	rs894996	C	A	0.216999	-0.290283	0.0701469	FALSE	FALSE	FALSE	0.161733	0.207454	Precocious central puberty	0.0449076	1.88e-06	order.Methanobacteriales.id.120	TRUE	0.00127153	23.3469
498	rs10202904	T	G	-0.112811	-0.00686493	0.409193	FALSE	FALSE	FALSE	0.948844	0.107	Precocious central puberty	0.0239106	3.09e-06	genus.Methanobrevibacter.id.123	TRUE	0.00121226	22.2574
499	rs11018665	A	T	0.113013	0.0659374	0.240812	FALSE	TRUE	TRUE	0.585809	0.121004	Precocious central puberty	0.0254343	7.03e-06	genus.Methanobrevibacter.id.123	FALSE	0.00107536	19.7411
500	rs1334944	T	C	0.115197	-0.118208	0.277627	FALSE	FALSE	FALSE	0.315632	0.117799	Precocious central puberty	0.0255492	7.61e-06	genus.Methanobrevibacter.id.123	TRUE	0.00110724	20.3271
501	rs4779844	G	C	0.109639	0.0778581	0.344587	FALSE	TRUE	TRUE	0.478115	0.109761	Precocious central puberty	0.0247979	9.28e-06	genus.Methanobrevibacter.id.123	FALSE	0.00106472	19.5457
502	rs4802933	A	G	-0.135628	-0.0947658	0.232045	FALSE	FALSE	FALSE	0.442993	0.12353	Precocious central puberty	0.0308139	9.74e-06	genus.Methanobrevibacter.id.123	TRUE	0.00105524	19.3714
503	rs6776814	T	C	-0.188956	-0.050758	0.0202865	FALSE	FALSE	FALSE	0.885598	0.352787	Precocious central puberty	0.0419905	8.05e-06	genus.Methanobrevibacter.id.123	TRUE	0.00110291	20.2475
504	rs76029318	T	C	0.222849	-0.297713	0.0623364	FALSE	FALSE	FALSE	0.164654	0.214245	Precocious central puberty	0.0454319	1.08e-06	genus.Methanobrevibacter.id.123	TRUE	0.00131018	24.0575
505	rs894996	C	A	0.214213	-0.290283	0.0701469	FALSE	FALSE	FALSE	0.161733	0.207454	Precocious central puberty	0.0456045	3.82e-06	genus.Methanobrevibacter.id.123	TRUE	0.00120158	22.0611
506	rs10202904	T	G	-0.121754	-0.00686493	0.409193	FALSE	FALSE	FALSE	0.948844	0.107	Precocious central puberty	0.0235357	3.01e-07	family.Methanobacteriaceae.id.121	TRUE	0.00145706	26.7585
507	rs10424197	G	A	-0.111274	-0.14522	0.254689	FALSE	FALSE	FALSE	0.230092	0.121005	Precocious central puberty	0.0247517	9.28e-06	family.Methanobacteriaceae.id.121	TRUE	0.00110078	20.2084
508	rs11018665	A	T	0.111465	0.0659374	0.240812	FALSE	TRUE	TRUE	0.585809	0.121004	Precocious central puberty	0.0250516	6.52e-06	family.Methanobacteriaceae.id.121	FALSE	0.00107831	19.7953
509	rs12825290	C	G	-0.216781	0.2423	0.0611303	FALSE	TRUE	TRUE	0.268621	0.219029	Precocious central puberty	0.0493496	6.08e-06	family.Methanobacteriaceae.id.121	FALSE	0.00105104	19.2942
510	rs4257531	G	A	0.164498	-0.310192	0.105711	FALSE	FALSE	FALSE	0.0680973	0.170027	Precocious central puberty	0.0364959	7.44e-06	family.Methanobacteriaceae.id.121	TRUE	0.00110651	20.3136
511	rs56131665	G	A	0.178661	-0.221186	0.123102	FALSE	FALSE	FALSE	0.161516	0.157991	Precocious central puberty	0.039298	6.18e-06	family.Methanobacteriaceae.id.121	TRUE	0.00112572	20.6668
512	rs62241835	G	T	-0.203385	-0.0469766	0.0202615	FALSE	FALSE	FALSE	0.894257	0.35342	Precocious central puberty	0.0417931	1.63e-06	family.Methanobacteriaceae.id.121	TRUE	0.00128965	23.6801
513	rs6508769	T	C	0.153519	0.165112	0.14698	FALSE	FALSE	FALSE	0.265898	0.148407	Precocious central puberty	0.0344519	8.23e-06	family.Methanobacteriaceae.id.121	TRUE	0.00108151	19.8542
514	rs73068003	G	T	-0.15814	0.0995467	0.0962205	FALSE	FALSE	FALSE	0.573359	0.17678	Precocious central puberty	0.0351803	8.45e-06	family.Methanobacteriaceae.id.121	TRUE	0.00110055	20.2041
515	rs73457410	A	G	0.21534	-0.304283	0.0630747	FALSE	FALSE	FALSE	0.153866	0.213381	Precocious central puberty	0.0436695	1.41e-06	family.Methanobacteriaceae.id.121	TRUE	0.00132409	24.3133
516	rs75208022	C	T	-0.227245	0.00285267	0.0944924	FALSE	FALSE	FALSE	0.987115	0.176638	Precocious central puberty	0.048763	5.92e-06	family.Methanobacteriaceae.id.121	TRUE	0.00118275	21.715
517	rs894996	C	A	0.216999	-0.290283	0.0701469	FALSE	FALSE	FALSE	0.161733	0.207454	Precocious central puberty	0.0449076	1.88e-06	family.Methanobacteriaceae.id.121	TRUE	0.00127153	23.3469
518	rs10202904	T	G	-0.115986	-0.00686493	0.409193	FALSE	FALSE	FALSE	0.948844	0.107	Precocious central puberty	0.0230271	6.19e-07	phylum.Euryarchaeota.id.55	TRUE	0.00138144	25.3679
519	rs11022995	G	A	-0.10373	0.0613119	0.484997	FALSE	FALSE	FALSE	0.557285	0.104471	Precocious central puberty	0.0228889	7.73e-06	phylum.Euryarchaeota.id.55	TRUE	0.00111859	20.5357
520	rs34928225	T	C	0.19977	-0.0165518	0.093807	FALSE	FALSE	FALSE	0.926873	0.180343	Precocious central puberty	0.0425421	4.33e-06	phylum.Euryarchaeota.id.55	TRUE	0.00120088	22.0482
521	rs45498998	G	A	-0.131882	0.0279916	0.154598	FALSE	FALSE	FALSE	0.847282	0.145345	Precocious central puberty	0.029229	5.32e-06	phylum.Euryarchaeota.id.55	TRUE	0.00110883	20.3563
522	rs56131665	G	A	0.176759	-0.221186	0.123102	FALSE	FALSE	FALSE	0.161516	0.157991	Precocious central puberty	0.0385787	5.3e-06	phylum.Euryarchaeota.id.55	TRUE	0.00114333	20.9904
523	rs6064552	T	C	-0.123612	0.138865	0.183425	FALSE	FALSE	FALSE	0.302607	0.134708	Precocious central puberty	0.0275749	9.34e-06	phylum.Euryarchaeota.id.55	TRUE	0.0010945	20.093
524	rs6508769	T	C	0.150529	0.165112	0.14698	FALSE	FALSE	FALSE	0.265898	0.148407	Precocious central puberty	0.0337091	8.12e-06	phylum.Euryarchaeota.id.55	TRUE	0.00108611	19.9387
525	rs7015093	G	A	-0.118111	-0.0419373	0.260837	FALSE	FALSE	FALSE	0.725065	0.119242	Precocious central puberty	0.0264389	7.2e-06	phylum.Euryarchaeota.id.55	TRUE	0.00108698	19.9547
526	rs73031978	C	G	-0.197523	-0.0462465	0.0202355	FALSE	TRUE	TRUE	0.895908	0.353479	Precocious central puberty	0.0414497	2.74e-06	phylum.Euryarchaeota.id.55	FALSE	0.00123667	22.7062
527	rs76029318	T	C	0.214866	-0.297713	0.0623364	FALSE	FALSE	FALSE	0.164654	0.214245	Precocious central puberty	0.0438442	1.05e-06	phylum.Euryarchaeota.id.55	TRUE	0.00130781	24.0141
528	rs7635189	G	A	0.119983	-0.28877	0.289446	FALSE	FALSE	FALSE	0.0129942	0.116256	Precocious central puberty	0.0259356	4.64e-06	phylum.Euryarchaeota.id.55	TRUE	0.00116558	21.3994
529	rs77658038	A	C	-0.160157	0.0918603	0.204777	FALSE	FALSE	FALSE	0.482405	0.130773	Precocious central puberty	0.0340856	4.75e-06	phylum.Euryarchaeota.id.55	TRUE	0.00120234	22.075
530	rs894996	C	A	0.203577	-0.290283	0.0701469	FALSE	FALSE	FALSE	0.161733	0.207454	Precocious central puberty	0.0440033	5.12e-06	phylum.Euryarchaeota.id.55	TRUE	0.00116568	21.4012
531	rs10209007	G	C	0.0795424	0.191195	0.0523392	FALSE	TRUE	TRUE	0.414285	0.234199	Precocious central puberty	0.0182427	9.6e-06	order.Clostridiales.id.1863	FALSE	0.00103555	19.0095
532	rs10774377	A	G	0.0523003	-0.152916	0.435107	FALSE	FALSE	FALSE	0.145961	0.105173	Precocious central puberty	0.0113859	3.81e-06	order.Clostridiales.id.1863	TRUE	0.00114914	21.0972
533	rs112334273	G	A	0.0639383	0.0540333	0.277296	FALSE	FALSE	FALSE	0.645283	0.117381	Precocious central puberty	0.0127404	4.07e-07	order.Clostridiales.id.1863	TRUE	0.00137138	25.1829
534	rs13105690	T	C	-0.0527441	0.0763126	0.285197	FALSE	FALSE	FALSE	0.514857	0.117171	Precocious central puberty	0.011818	9.37e-06	order.Clostridiales.id.1863	TRUE	0.00108489	19.9164
535	rs13179700	T	C	0.0510953	-0.172205	0.344661	FALSE	FALSE	FALSE	0.117254	0.109936	Precocious central puberty	0.0109569	3.52e-06	order.Clostridiales.id.1863	TRUE	0.00118433	21.744
536	rs1842454	G	A	-0.0543676	-0.0857042	0.18694	FALSE	FALSE	FALSE	0.524608	0.1347	Precocious central puberty	0.012734	9.92e-06	order.Clostridiales.id.1863	TRUE	0.000992932	18.2265
537	rs2273429	A	G	-0.0726191	-0.227645	0.105394	FALSE	FALSE	FALSE	0.181712	0.170457	Precocious central puberty	0.0153105	4.17e-06	order.Clostridiales.id.1863	TRUE	0.00122515	22.4944
538	rs6442336	C	T	-0.0547729	0.0533478	0.252721	FALSE	FALSE	FALSE	0.658661	0.120762	Precocious central puberty	0.0124169	9.63e-06	order.Clostridiales.id.1863	TRUE	0.00105984	19.456
539	rs6814436	T	C	0.0741858	-0.00895027	0.14173	FALSE	FALSE	FALSE	0.952101	0.149001	Precocious central puberty	0.0150814	9.06e-07	order.Clostridiales.id.1863	TRUE	0.00131761	24.1942
540	rs6815608	T	C	0.104089	-0.0973122	0.150829	FALSE	FALSE	FALSE	0.504871	0.145929	Precocious central puberty	0.0210883	3.72e-07	order.Clostridiales.id.1863	TRUE	0.00132663	24.3601
541	rs6934062	G	C	0.0522397	-0.0735893	0.317098	FALSE	TRUE	TRUE	0.511011	0.111963	Precocious central puberty	0.0116116	7.09e-06	order.Clostridiales.id.1863	FALSE	0.0011024	20.2382
542	rs7269302	A	T	-0.0965346	0.00573847	0.0607055	FALSE	TRUE	TRUE	0.978897	0.216941	Precocious central puberty	0.0212006	8.84e-06	order.Clostridiales.id.1863	FALSE	0.00112922	20.7311
543	rs72738886	T	C	0.0865333	-0.0768578	0.0756489	FALSE	FALSE	FALSE	0.694413	0.19563	Precocious central puberty	0.0190392	8.42e-06	order.Clostridiales.id.1863	TRUE	0.00112507	20.6548
544	rs72915163	T	C	-0.0580246	-1.13035	0.000360005	TRUE	FALSE	FALSE	0.71475	3.09273	Precocious central puberty	0.0120558	1.39e-06	order.Clostridiales.id.1863	FALSE	0.0012615	23.1626
545	rs76767978	G	A	0.0699806	0.162804	0.150145	FALSE	FALSE	FALSE	0.263926	0.14573	Precocious central puberty	0.0156318	8.18e-06	order.Clostridiales.id.1863	TRUE	0.00109159	20.0395
546	rs76860606	C	G	0.094122	0.132671	0.087726	FALSE	TRUE	TRUE	0.474293	0.185421	Precocious central puberty	0.0225117	8.58e-06	order.Clostridiales.id.1863	FALSE	0.000952252	17.479
547	rs10209007	G	C	0.0794173	0.191195	0.0523392	FALSE	TRUE	TRUE	0.414285	0.234199	Precocious central puberty	0.0182427	9.89e-06	class.Clostridia.id.1859	FALSE	0.00103229	18.9498
548	rs10774377	A	G	0.052659	-0.152916	0.435107	FALSE	FALSE	FALSE	0.145961	0.105173	Precocious central puberty	0.0113858	3.24e-06	class.Clostridia.id.1859	TRUE	0.00116496	21.3879
549	rs112334273	G	A	0.0641008	0.0540333	0.277296	FALSE	FALSE	FALSE	0.645283	0.117381	Precocious central puberty	0.0127404	3.81e-07	class.Clostridia.id.1859	TRUE	0.00137837	25.3114
550	rs13105690	T	C	-0.0529097	0.0763126	0.285197	FALSE	FALSE	FALSE	0.514857	0.117171	Precocious central puberty	0.011818	8.78e-06	class.Clostridia.id.1859	TRUE	0.00109172	20.0418
551	rs13179700	T	C	0.0511937	-0.172205	0.344661	FALSE	FALSE	FALSE	0.117254	0.109936	Precocious central puberty	0.0109569	3.37e-06	class.Clostridia.id.1859	TRUE	0.0011889	21.8279
552	rs13421739	C	G	0.0888472	-0.161162	0.0689294	FALSE	TRUE	TRUE	0.4317	0.204966	Precocious central puberty	0.0179655	9.54e-06	class.Clostridia.id.1859	FALSE	0.00133178	24.4547
553	rs1842454	G	A	-0.0547202	-0.0857042	0.18694	FALSE	FALSE	FALSE	0.524608	0.1347	Precocious central puberty	0.0127338	8.72e-06	class.Clostridia.id.1859	TRUE	0.00100587	18.4642
554	rs2273429	A	G	-0.0724037	-0.227645	0.105394	FALSE	FALSE	FALSE	0.181712	0.170457	Precocious central puberty	0.0153105	4.52e-06	class.Clostridia.id.1859	TRUE	0.00121791	22.3612
555	rs6797343	G	T	0.0592279	0.236387	0.190439	FALSE	FALSE	FALSE	0.0763519	0.133382	Precocious central puberty	0.0134556	9.36e-06	class.Clostridia.id.1859	TRUE	0.00105533	19.373
556	rs6814436	T	C	0.0739995	-0.00895027	0.14173	FALSE	FALSE	FALSE	0.952101	0.149001	Precocious central puberty	0.0150815	9.65e-07	class.Clostridia.id.1859	TRUE	0.00131099	24.0724
557	rs6815608	T	C	0.103803	-0.0973122	0.150829	FALSE	FALSE	FALSE	0.504871	0.145929	Precocious central puberty	0.0210883	4.02e-07	class.Clostridia.id.1859	TRUE	0.00131937	24.2265
558	rs6934062	G	C	0.0524406	-0.0735893	0.317098	FALSE	TRUE	TRUE	0.511011	0.111963	Precocious central puberty	0.0116115	6.53e-06	class.Clostridia.id.1859	FALSE	0.0011109	20.3943
559	rs7269302	A	T	-0.0963981	0.00573847	0.0607055	FALSE	TRUE	TRUE	0.978897	0.216941	Precocious central puberty	0.0212007	9.04e-06	class.Clostridia.id.1859	FALSE	0.00112603	20.6724
560	rs72738886	T	C	0.086617	-0.0768578	0.0756489	FALSE	FALSE	FALSE	0.694413	0.19563	Precocious central puberty	0.0190393	8.24e-06	class.Clostridia.id.1859	TRUE	0.00112724	20.6947
561	rs72915163	T	C	-0.0581025	-1.13035	0.000360005	TRUE	FALSE	FALSE	0.71475	3.09273	Precocious central puberty	0.0120557	1.34e-06	class.Clostridia.id.1859	FALSE	0.00126489	23.2249
562	rs76767978	G	A	0.0698882	0.162804	0.150145	FALSE	FALSE	FALSE	0.263926	0.14573	Precocious central puberty	0.0156319	8.4e-06	class.Clostridia.id.1859	TRUE	0.00108871	19.9866
563	rs76860606	C	G	0.0947036	0.132671	0.087726	FALSE	TRUE	TRUE	0.474293	0.185421	Precocious central puberty	0.0225117	7.53e-06	class.Clostridia.id.1859	FALSE	0.000964049	17.6958
564	rs10217435	C	T	-0.0883756	0.26191	0.141136	FALSE	FALSE	FALSE	0.0817674	0.150478	Precocious central puberty	0.0197506	6.51e-06	family.Rikenellaceae.id.967	TRUE	0.00109051	20.0196
565	rs10832801	A	C	-0.0534763	0.092625	0.284555	FALSE	FALSE	FALSE	0.429437	0.117224	Precocious central puberty	0.0122666	7.5e-06	family.Rikenellaceae.id.967	TRUE	0.0010352	19.0031
566	rs1939881	G	A	-0.105589	-0.487469	0.0583986	FALSE	FALSE	FALSE	0.0284354	0.222463	Precocious central puberty	0.0206213	5.64e-07	family.Rikenellaceae.id.967	TRUE	0.00142755	26.2158
567	rs2447496	G	A	-0.0549203	-0.161026	0.267481	FALSE	FALSE	FALSE	0.175763	0.118934	Precocious central puberty	0.0121904	6.09e-06	family.Rikenellaceae.id.967	TRUE	0.00110547	20.2946
568	rs2833282	G	A	0.0711137	-0.147886	0.150984	FALSE	FALSE	FALSE	0.316095	0.147515	Precocious central puberty	0.0156966	4.31e-06	family.Rikenellaceae.id.967	TRUE	0.00111792	20.5233
569	rs36021379	A	G	-0.0656005	-0.238042	0.158059	FALSE	FALSE	FALSE	0.0968367	0.143366	Precocious central puberty	0.0144903	7.2e-06	family.Rikenellaceae.id.967	TRUE	0.00111629	20.4934
570	rs4264350	T	C	-0.0526393	-0.035538	0.461204	FALSE	FALSE	FALSE	0.736083	0.10544	Precocious central puberty	0.0108555	1.35e-06	family.Rikenellaceae.id.967	TRUE	0.00128046	23.5111
571	rs4783173	C	G	0.0481514	-0.0380522	0.393273	FALSE	TRUE	TRUE	0.723108	0.107399	Precocious central puberty	0.0110006	7.06e-06	family.Rikenellaceae.id.967	FALSE	0.0010436	19.1575
572	rs59663348	G	A	0.0570915	0.154384	0.245987	FALSE	FALSE	FALSE	0.202845	0.121229	Precocious central puberty	0.0125048	6.12e-06	family.Rikenellaceae.id.967	TRUE	0.00113527	20.8423
573	rs62532512	C	A	-0.0504257	0.0935614	0.431922	FALSE	FALSE	FALSE	0.37536	0.105543	Precocious central puberty	0.0107399	2.76e-06	family.Rikenellaceae.id.967	TRUE	0.00120055	22.0421
574	rs67281112	G	C	0.0635814	0.0966438	0.203874	FALSE	TRUE	TRUE	0.458441	0.13035	Precocious central puberty	0.0137451	3.63e-06	family.Rikenellaceae.id.967	FALSE	0.00116535	21.3951
575	rs6744030	C	T	0.0696747	-0.00824588	0.213456	FALSE	FALSE	FALSE	0.948615	0.12795	Precocious central puberty	0.0157103	9.32e-06	family.Rikenellaceae.id.967	TRUE	0.00107131	19.6668
576	rs6837275	A	G	0.0570355	-0.0477971	0.300768	FALSE	FALSE	FALSE	0.677601	0.114969	Precocious central puberty	0.011887	1.45e-06	family.Rikenellaceae.id.967	TRUE	0.00125372	23.0197
577	rs74474130	T	G	0.137747	-0.087788	0.0358602	FALSE	FALSE	FALSE	0.75666	0.283307	Precocious central puberty	0.0295688	3.61e-06	family.Rikenellaceae.id.967	TRUE	0.00118192	21.6996
578	rs77885767	C	T	-0.156209	0.0738225	0.045745	FALSE	FALSE	FALSE	0.76887	0.251222	Precocious central puberty	0.0336482	2.85e-06	family.Rikenellaceae.id.967	TRUE	0.00117377	21.5498
579	rs7832304	T	G	-0.0724262	-0.180585	0.126061	FALSE	FALSE	FALSE	0.246206	0.155728	Precocious central puberty	0.016063	8.71e-06	family.Rikenellaceae.id.967	TRUE	0.00110728	20.3278
580	rs8130320	A	G	-0.048924	0.109897	0.558623	FALSE	FALSE	FALSE	0.297232	0.105428	Precocious central puberty	0.0106843	4.73e-06	family.Rikenellaceae.id.967	TRUE	0.00114196	20.9653
581	rs9389714	C	T	-0.0636841	-0.0784377	0.0868065	FALSE	FALSE	FALSE	0.672416	0.185505	Precocious central puberty	0.0143416	8.79e-06	family.Rikenellaceae.id.967	TRUE	0.001074	19.7161
582	rs9578457	G	A	-0.141478	-0.193936	0.0480617	FALSE	FALSE	FALSE	0.418697	0.239817	Precocious central puberty	0.0315848	3.99e-06	family.Rikenellaceae.id.967	TRUE	0.00109282	20.0621
583	rs9603208	G	T	0.0821173	-0.191982	0.0995221	FALSE	FALSE	FALSE	0.274498	0.175685	Precocious central puberty	0.0159596	1.92e-07	family.Rikenellaceae.id.967	TRUE	0.00144146	26.4716
584	rs10233278	T	C	-0.116319	0.09207	0.554951	FALSE	FALSE	FALSE	0.380866	0.105066	Precocious central puberty	0.0248527	3.51e-06	order.Bacillales.id.1674	TRUE	0.00119298	21.903
585	rs10410917	T	C	0.11471	-0.00497139	0.612039	FALSE	FALSE	FALSE	0.963137	0.107566	Precocious central puberty	0.0250025	5.57e-06	order.Bacillales.id.1674	TRUE	0.00114641	21.047
586	rs11034576	A	G	0.205765	0.109607	0.12385	FALSE	FALSE	FALSE	0.493625	0.160114	Precocious central puberty	0.0453311	8.86e-06	order.Bacillales.id.1674	TRUE	0.00112218	20.6016
587	rs11207728	G	A	-0.14455	0.090321	0.164186	FALSE	FALSE	FALSE	0.517966	0.139711	Precocious central puberty	0.0316912	5.73e-06	order.Bacillales.id.1674	TRUE	0.0011331	20.8024
588	rs11844714	A	G	-0.143245	0.0802394	0.205934	FALSE	FALSE	FALSE	0.536377	0.129774	Precocious central puberty	0.0320272	5.06e-06	order.Bacillales.id.1674	TRUE	0.00108956	20.0021
589	rs12522021	T	A	0.174339	0.0493575	0.135113	FALSE	TRUE	TRUE	0.746225	0.152517	Precocious central puberty	0.0400515	7.6e-06	order.Bacillales.id.1674	FALSE	0.00103206	18.9454
590	rs1287018	G	A	0.141125	0.141428	0.186994	FALSE	FALSE	FALSE	0.285903	0.132528	Precocious central puberty	0.0319309	9.87e-06	order.Bacillales.id.1674	TRUE	0.00106396	19.5316
591	rs4617108	A	G	0.248861	-0.203574	0.086312	FALSE	FALSE	FALSE	0.274708	0.186375	Precocious central puberty	0.0525929	1.98e-06	order.Bacillales.id.1674	TRUE	0.00121935	22.3878
592	rs74420793	A	G	-0.164413	-0.100856	0.103776	FALSE	FALSE	FALSE	0.556472	0.171498	Precocious central puberty	0.0353763	3.07e-06	order.Bacillales.id.1674	TRUE	0.00117635	21.5973
593	rs10248854	C	A	-0.0527827	-0.197372	0.394742	FALSE	FALSE	FALSE	0.0663483	0.107498	Precocious central puberty	0.0113463	4.21e-06	genus..Eubacteriumrectalegroup.id.14374	TRUE	0.00117858	21.6383
594	rs10797540	A	G	0.0503179	-0.109657	0.445442	FALSE	FALSE	FALSE	0.296955	0.105138	Precocious central puberty	0.0108389	3.53e-06	genus..Eubacteriumrectalegroup.id.14374	TRUE	0.00117371	21.5488
595	rs10892089	C	G	-0.0635522	0.00497681	0.184676	FALSE	TRUE	TRUE	0.970742	0.135692	Precocious central puberty	0.0140072	6.22e-06	genus..Eubacteriumrectalegroup.id.14374	FALSE	0.00112117	20.583
596	rs143694765	T	C	0.0870025	-0.187799	0.101809	FALSE	FALSE	FALSE	0.282212	0.174638	Precocious central puberty	0.019779	9.75e-06	genus..Eubacteriumrectalegroup.id.14374	TRUE	0.0010539	19.3468
597	rs16960159	C	G	-0.156596	0.261073	0.0965412	FALSE	TRUE	TRUE	0.139812	0.17682	Precocious central puberty	0.0336234	4.1e-06	genus..Eubacteriumrectalegroup.id.14374	FALSE	0.00118131	21.6886
598	rs2884897	A	G	-0.129364	0.298917	0.0348983	FALSE	FALSE	FALSE	0.288713	0.281744	Precocious central puberty	0.0289021	6.44e-06	genus..Eubacteriumrectalegroup.id.14374	TRUE	0.00109117	20.0318
599	rs314726	T	C	0.0528824	0.00857753	0.495798	FALSE	FALSE	FALSE	0.934977	0.105137	Precocious central puberty	0.0109486	1.38e-06	genus..Eubacteriumrectalegroup.id.14374	TRUE	0.00127043	23.3268
600	rs35398954	A	G	-0.0901402	0.0366778	0.161332	FALSE	FALSE	FALSE	0.797081	0.142645	Precocious central puberty	0.0174602	5.4e-07	genus..Eubacteriumrectalegroup.id.14374	TRUE	0.00145114	26.6497
601	rs3980709	A	T	-0.0622701	0.19329	0.175433	FALSE	TRUE	TRUE	0.158008	0.13691	Precocious central puberty	0.0140572	6.86e-06	genus..Eubacteriumrectalegroup.id.14374	FALSE	0.00106881	19.6208
602	rs58498416	C	T	-0.0517316	0.145753	0.357442	FALSE	FALSE	FALSE	0.181142	0.108995	Precocious central puberty	0.0118196	9.68e-06	genus..Eubacteriumrectalegroup.id.14374	TRUE	0.0010434	19.1538
603	rs59427698	A	G	-0.0576035	0.0650363	0.190045	FALSE	FALSE	FALSE	0.625439	0.133228	Precocious central puberty	0.0130853	5.37e-06	genus..Eubacteriumrectalegroup.id.14374	TRUE	0.00105553	19.3767
604	rs62547233	A	G	0.0536319	-0.114903	0.283238	FALSE	FALSE	FALSE	0.320417	0.115643	Precocious central puberty	0.0120201	9.9e-06	genus..Eubacteriumrectalegroup.id.14374	TRUE	0.00108433	19.9061
605	rs10263623	C	T	0.193496	0.33722	0.0394061	FALSE	FALSE	FALSE	0.209564	0.268752	Precocious central puberty	0.0439023	8.91e-06	genus..Eubacteriumnodatumgroup.id.11297	TRUE	0.00105806	19.4232
606	rs10458299	T	C	-0.187753	0.112606	0.0747225	FALSE	FALSE	FALSE	0.561684	0.194034	Precocious central puberty	0.041969	8.37e-06	genus..Eubacteriumnodatumgroup.id.11297	TRUE	0.00109004	20.011
607	rs11006576	A	G	-0.110167	0.133901	0.540925	FALSE	FALSE	FALSE	0.203281	0.105246	Precocious central puberty	0.024593	7.99e-06	genus..Eubacteriumnodatumgroup.id.11297	TRUE	0.00109297	20.0648
608	rs113893692	C	T	-0.185107	-0.160509	0.123394	FALSE	FALSE	FALSE	0.312267	0.158845	Precocious central puberty	0.0403573	5.76e-06	genus..Eubacteriumnodatumgroup.id.11297	TRUE	0.00114579	21.0356
609	rs34297067	A	G	-0.186907	-0.0727546	0.146536	FALSE	FALSE	FALSE	0.621921	0.147536	Precocious central puberty	0.0341475	6.6e-08	genus..Eubacteriumnodatumgroup.id.11297	TRUE	0.00163088	29.956
610	rs61841040	G	T	0.160621	-0.0304524	0.19874	FALSE	FALSE	FALSE	0.815626	0.1306	Precocious central puberty	0.0341609	3.56e-06	genus..Eubacteriumnodatumgroup.id.11297	TRUE	0.00120399	22.1054
611	rs6818880	A	G	-0.110081	0.0879989	0.467545	FALSE	FALSE	FALSE	0.402217	0.105052	Precocious central puberty	0.0245964	7.83e-06	genus..Eubacteriumnodatumgroup.id.11297	TRUE	0.00109095	20.0276
612	rs77910827	C	T	0.201788	-0.08419	0.108455	FALSE	FALSE	FALSE	0.618626	0.169124	Precocious central puberty	0.0413568	9.05e-07	genus..Eubacteriumnodatumgroup.id.11297	TRUE	0.00129639	23.804
613	rs7827125	C	T	0.1223	0.0366182	0.280271	FALSE	FALSE	FALSE	0.753461	0.11659	Precocious central puberty	0.0271331	7.17e-06	genus..Eubacteriumnodatumgroup.id.11297	TRUE	0.00110655	20.3144
614	rs7880204	T	C	-0.125454	-0.226319	0.244671	FALSE	FALSE	FALSE	0.0612886	0.120935	Precocious central puberty	0.0275303	6.84e-06	genus..Eubacteriumnodatumgroup.id.11297	TRUE	0.00113098	20.7634
615	rs9425984	T	C	-0.130234	-0.00190684	0.218208	FALSE	FALSE	FALSE	0.988027	0.127068	Precocious central puberty	0.0292347	7.21e-06	genus..Eubacteriumnodatumgroup.id.11297	TRUE	0.00108089	19.8429
616	rs10274562	C	T	0.110917	-0.0351339	0.380984	FALSE	FALSE	FALSE	0.742922	0.10712	Precocious central puberty	0.0244556	6.5e-06	genus.RuminococcaceaeUCG011.id.11368	TRUE	0.00112036	20.5682
617	rs12636310	G	A	0.132725	-0.0304957	0.251496	FALSE	FALSE	FALSE	0.801424	0.121253	Precocious central puberty	0.0282037	2.81e-06	genus.RuminococcaceaeUCG011.id.11368	TRUE	0.00120607	22.1437
618	rs12724320	C	T	-0.120881	0.00840586	0.382616	FALSE	FALSE	FALSE	0.937945	0.107971	Precocious central puberty	0.0249229	1.52e-06	genus.RuminococcaceaeUCG011.id.11368	TRUE	0.00128103	23.5217
619	rs1416041	A	C	-0.182339	-0.0210415	0.209039	FALSE	FALSE	FALSE	0.870658	0.129229	Precocious central puberty	0.0339898	7.04e-08	genus.RuminococcaceaeUCG011.id.11368	TRUE	0.00156669	28.775
620	rs2729556	C	T	-0.109097	-0.0491654	0.477708	FALSE	FALSE	FALSE	0.638812	0.10475	Precocious central puberty	0.0233699	3.19e-06	genus.RuminococcaceaeUCG011.id.11368	TRUE	0.00118685	21.7904
621	rs4490371	T	C	-0.111816	0.110164	0.413715	FALSE	FALSE	FALSE	0.300394	0.106378	Precocious central puberty	0.0248963	7.75e-06	genus.RuminococcaceaeUCG011.id.11368	TRUE	0.00109866	20.1695
622	rs79113084	C	T	-0.152166	0.0961934	0.108576	FALSE	FALSE	FALSE	0.569855	0.169275	Precocious central puberty	0.0317519	2.06e-06	genus.RuminococcaceaeUCG011.id.11368	TRUE	0.00125069	22.9639
623	rs9729514	A	G	0.184934	0.370336	0.092697	FALSE	FALSE	FALSE	0.016028	0.153777	Precocious central puberty	0.0394616	2.37e-06	genus.RuminococcaceaeUCG011.id.11368	TRUE	0.00119609	21.9601
624	rs1031599	G	T	-0.078627	0.0284395	0.064283	FALSE	FALSE	FALSE	0.893346	0.212122	Precocious central puberty	0.0175644	6.31e-06	genus.Lachnoclostridium.id.11308	TRUE	0.00109145	20.0368
625	rs12566975	T	C	-0.0468097	-0.111815	0.451843	FALSE	FALSE	FALSE	0.287961	0.105227	Precocious central puberty	0.0105787	9.57e-06	genus.Lachnoclostridium.id.11308	TRUE	0.00106646	19.5777
626	rs1528479	G	A	-0.0497798	0.180566	0.375632	FALSE	FALSE	FALSE	0.0955388	0.108326	Precocious central puberty	0.0111919	9.64e-06	genus.Lachnoclostridium.id.11308	TRUE	0.00107753	19.7811
627	rs1997204	T	C	-0.108075	0.0198977	0.044774	FALSE	FALSE	FALSE	0.936691	0.250509	Precocious central puberty	0.0242022	5.97e-06	genus.Lachnoclostridium.id.11308	TRUE	0.0010861	19.9385
628	rs2385421	A	G	0.0746186	-0.100675	0.120372	FALSE	FALSE	FALSE	0.534742	0.162174	Precocious central puberty	0.0180734	7.14e-06	genus.Lachnoclostridium.id.11308	TRUE	0.000928562	17.0438
629	rs3821998	C	A	-0.0864066	0.0149151	0.104934	FALSE	FALSE	FALSE	0.930205	0.170288	Precocious central puberty	0.0192519	6.72e-06	genus.Lachnoclostridium.id.11308	TRUE	0.00109716	20.1417
630	rs4738679	G	A	-0.0520267	-0.109074	0.384325	FALSE	FALSE	FALSE	0.310681	0.10759	Precocious central puberty	0.011404	4.42e-06	genus.Lachnoclostridium.id.11308	TRUE	0.00113355	20.8107
631	rs6112314	A	C	-0.0561715	-0.0777681	0.331115	FALSE	FALSE	FALSE	0.485143	0.111407	Precocious central puberty	0.0108174	2.43e-07	genus.Lachnoclostridium.id.11308	TRUE	0.00146807	26.9611
632	rs615997	T	C	0.0511752	0.135604	0.51159	FALSE	FALSE	FALSE	0.192968	0.104162	Precocious central puberty	0.0106491	2.03e-06	genus.Lachnoclostridium.id.11308	TRUE	0.00125763	23.0914
633	rs61915992	A	T	0.0803876	-0.12319	0.146648	FALSE	TRUE	TRUE	0.412427	0.150299	Precocious central puberty	0.0172209	2.67e-06	genus.Lachnoclostridium.id.11308	FALSE	0.00118673	21.7881
634	rs62028349	G	C	0.0469989	0.228794	0.516463	FALSE	TRUE	TRUE	0.0297536	0.105272	Precocious central puberty	0.0105971	9.17e-06	genus.Lachnoclostridium.id.11308	FALSE	0.00107137	19.6678
635	rs62285313	A	G	0.0864203	-0.0328067	0.0971976	FALSE	FALSE	FALSE	0.850453	0.174004	Precocious central puberty	0.0181565	1.58e-06	genus.Lachnoclostridium.id.11308	TRUE	0.00123376	22.6526
636	rs72829893	G	T	0.117472	0.0301195	0.102886	FALSE	FALSE	FALSE	0.860597	0.171509	Precocious central puberty	0.0268103	5.58e-06	genus.Lachnoclostridium.id.11308	TRUE	0.00104572	19.1964
637	rs78068103	A	G	0.0886199	-0.110984	0.116032	FALSE	FALSE	FALSE	0.501474	0.165112	Precocious central puberty	0.0194248	3.67e-06	genus.Lachnoclostridium.id.11308	TRUE	0.0011336	20.8115
638	rs789029	C	T	-0.0641289	-0.00679837	0.139654	FALSE	FALSE	FALSE	0.964396	0.152298	Precocious central puberty	0.0137974	3.75e-06	genus.Lachnoclostridium.id.11308	TRUE	0.00117653	21.6005
639	rs1035406	G	A	-0.114725	0.069242	0.115582	FALSE	FALSE	FALSE	0.67139	0.163214	Precocious central puberty	0.0247994	4.07e-06	order.Rhodospirillales.id.2667	TRUE	0.00116554	21.3987
640	rs11591293	G	T	0.0722755	0.204864	0.424688	FALSE	FALSE	FALSE	0.0520835	0.105467	Precocious central puberty	0.0158186	4.69e-06	order.Rhodospirillales.id.2667	TRUE	0.00113698	20.8737
641	rs11630875	T	C	0.0945198	0.0524218	0.127071	FALSE	FALSE	FALSE	0.735328	0.155073	Precocious central puberty	0.0202139	3.7e-06	order.Rhodospirillales.id.2667	TRUE	0.00119078	21.8625
642	rs13336560	C	T	-0.0695313	-0.0854758	0.544187	FALSE	FALSE	FALSE	0.422985	0.106678	Precocious central puberty	0.0157065	9.75e-06	order.Rhodospirillales.id.2667	TRUE	0.00106743	19.5954
643	rs1549633	A	C	0.0996735	0.214898	0.115224	FALSE	FALSE	FALSE	0.190777	0.16426	Precocious central puberty	0.0216667	3.88e-06	order.Rhodospirillales.id.2667	TRUE	0.00115259	21.1606
644	rs3730086	A	G	0.0800354	-0.087881	0.251277	FALSE	FALSE	FALSE	0.467999	0.121092	Precocious central puberty	0.0178737	7.98e-06	order.Rhodospirillales.id.2667	TRUE	0.00109209	20.0487
645	rs3754624	C	T	0.094128	0.00413736	0.176562	FALSE	FALSE	FALSE	0.975699	0.135822	Precocious central puberty	0.0198389	2.68e-06	order.Rhodospirillales.id.2667	TRUE	0.00122594	22.5089
646	rs4278423	T	C	0.105215	0.146331	0.0631015	FALSE	FALSE	FALSE	0.493159	0.213531	Precocious central puberty	0.0233778	3.98e-06	order.Rhodospirillales.id.2667	TRUE	0.00110324	20.2536
647	rs4822789	G	C	0.0727755	0.13773	0.386988	FALSE	TRUE	TRUE	0.199967	0.107464	Precocious central puberty	0.0159522	7.33e-06	order.Rhodospirillales.id.2667	FALSE	0.00113355	20.8106
648	rs55876211	C	T	-0.0865002	-0.073067	0.254476	FALSE	FALSE	FALSE	0.545071	0.12074	Precocious central puberty	0.0195197	7.87e-06	order.Rhodospirillales.id.2667	TRUE	0.00106961	19.6355
649	rs61933850	G	A	0.164663	0.101118	0.137379	FALSE	FALSE	FALSE	0.507331	0.152516	Precocious central puberty	0.0360285	7e-06	order.Rhodospirillales.id.2667	TRUE	0.00113764	20.8857
650	rs7001029	C	T	0.120726	0.138922	0.0929495	FALSE	FALSE	FALSE	0.441603	0.180538	Precocious central puberty	0.0260989	2.83e-06	order.Rhodospirillales.id.2667	TRUE	0.00116533	21.3947
651	rs76784716	A	G	0.136039	-0.0731026	0.114243	FALSE	FALSE	FALSE	0.661898	0.16717	Precocious central puberty	0.0284399	1.31e-06	order.Rhodospirillales.id.2667	TRUE	0.00124604	22.8783
652	rs77304857	C	A	-0.0997433	-0.18744	0.193539	FALSE	FALSE	FALSE	0.159913	0.133374	Precocious central puberty	0.0222166	6.02e-06	order.Rhodospirillales.id.2667	TRUE	0.00109784	20.1542
653	rs9813022	A	G	-0.0830795	-0.0695361	0.374981	FALSE	FALSE	FALSE	0.519789	0.10803	Precocious central puberty	0.0162642	3.07e-07	order.Rhodospirillales.id.2667	TRUE	0.00142072	26.0902
654	rs1035406	G	A	-0.11354	0.069242	0.115582	FALSE	FALSE	FALSE	0.67139	0.163214	Precocious central puberty	0.0250863	5.84e-06	family.Rhodospirillaceae.id.2717	TRUE	0.00111569	20.4823
655	rs11591293	G	T	0.0743184	0.204864	0.424688	FALSE	FALSE	FALSE	0.0520835	0.105467	Precocious central puberty	0.0158724	2.67e-06	family.Rhodospirillaceae.id.2717	TRUE	0.00119396	21.921
656	rs12977163	G	C	0.0730951	0.0465325	0.390239	FALSE	TRUE	TRUE	0.665972	0.107793	Precocious central puberty	0.0163491	7.63e-06	family.Rhodospirillaceae.id.2717	FALSE	0.00108873	19.9868
657	rs13336560	C	T	-0.0701719	-0.0854758	0.544187	FALSE	FALSE	FALSE	0.422985	0.106678	Precocious central puberty	0.0158061	9.17e-06	family.Rhodospirillaceae.id.2717	TRUE	0.00107352	19.7073
658	rs1549633	A	C	0.0999312	0.214898	0.115224	FALSE	FALSE	FALSE	0.190777	0.16426	Precocious central puberty	0.0218634	4.7e-06	family.Rhodospirillaceae.id.2717	TRUE	0.00113782	20.8891
659	rs1923415	A	G	-0.0999238	0.198548	0.088554	FALSE	FALSE	FALSE	0.279107	0.183445	Precocious central puberty	0.0227326	9.64e-06	family.Rhodospirillaceae.id.2717	TRUE	0.00105241	19.3194
660	rs3754624	C	T	0.0971389	0.00413736	0.176562	FALSE	FALSE	FALSE	0.975699	0.135822	Precocious central puberty	0.0200064	1.71e-06	family.Rhodospirillaceae.id.2717	TRUE	0.00128378	23.5723
661	rs4278423	T	C	0.107529	0.146331	0.0631015	FALSE	FALSE	FALSE	0.493159	0.213531	Precocious central puberty	0.0235725	3.12e-06	family.Rhodospirillaceae.id.2717	TRUE	0.00113331	20.8063
662	rs4822789	G	C	0.0734321	0.13773	0.386988	FALSE	TRUE	TRUE	0.199967	0.107464	Precocious central puberty	0.0160521	7.01e-06	family.Rhodospirillaceae.id.2717	FALSE	0.00113976	20.9247
663	rs55876211	C	T	-0.0911851	-0.073067	0.254476	FALSE	FALSE	FALSE	0.545071	0.12074	Precocious central puberty	0.0196395	2.87e-06	family.Rhodospirillaceae.id.2717	TRUE	0.00117402	21.5545
664	rs61933850	G	A	0.164808	0.101118	0.137379	FALSE	FALSE	FALSE	0.507331	0.152516	Precocious central puberty	0.0360647	7.23e-06	family.Rhodospirillaceae.id.2717	TRUE	0.00113737	20.8808
665	rs6679026	T	C	0.111984	-0.269943	0.100854	FALSE	FALSE	FALSE	0.122724	0.174897	Precocious central puberty	0.0251088	9.95e-06	family.Rhodospirillaceae.id.2717	TRUE	0.0010834	19.8889
666	rs7001029	C	T	0.117366	0.138922	0.0929495	FALSE	FALSE	FALSE	0.441603	0.180538	Precocious central puberty	0.0261324	5.35e-06	family.Rhodospirillaceae.id.2717	TRUE	0.00109862	20.1686
667	rs72714493	A	G	0.0816858	0.0203969	0.151414	FALSE	FALSE	FALSE	0.889961	0.147426	Precocious central puberty	0.0180791	7.35e-06	family.Rhodospirillaceae.id.2717	TRUE	0.00111187	20.4123
668	rs74354280	C	T	-0.0911896	-0.0204336	0.278788	FALSE	FALSE	FALSE	0.861628	0.117231	Precocious central puberty	0.0204907	6.67e-06	family.Rhodospirillaceae.id.2717	TRUE	0.00107872	19.8029
669	rs76784716	A	G	0.136049	-0.0731026	0.114243	FALSE	FALSE	FALSE	0.661898	0.16717	Precocious central puberty	0.0285767	1.49e-06	family.Rhodospirillaceae.id.2717	TRUE	0.00123433	22.6631
670	rs9813022	A	G	-0.0842444	-0.0695361	0.374981	FALSE	FALSE	FALSE	0.519789	0.10803	Precocious central puberty	0.0163583	2.53e-07	family.Rhodospirillaceae.id.2717	TRUE	0.00144403	26.519
671	rs1035588	A	G	-0.108148	0.144634	0.37197	FALSE	FALSE	FALSE	0.180839	0.108083	Precocious central puberty	0.0236848	4.86e-06	genus.Olsenella.id.822	TRUE	0.00113555	20.8474
672	rs17148768	G	A	0.140434	-0.107658	0.167569	FALSE	FALSE	FALSE	0.441481	0.139871	Precocious central puberty	0.0295602	2.2e-06	genus.Olsenella.id.822	TRUE	0.00122913	22.5675
673	rs2759329	G	A	-0.111131	0.0975427	0.368993	FALSE	FALSE	FALSE	0.370643	0.108953	Precocious central puberty	0.0237218	3.43e-06	genus.Olsenella.id.822	TRUE	0.00119525	21.9447
674	rs35225860	A	G	-0.223604	0.164609	0.0393698	FALSE	FALSE	FALSE	0.549043	0.274717	Precocious central puberty	0.0482391	3.87e-06	genus.Olsenella.id.822	TRUE	0.00117018	21.4838
675	rs6046522	C	T	0.122938	0.0527609	0.186561	FALSE	FALSE	FALSE	0.692374	0.133358	Precocious central puberty	0.0269928	4.48e-06	genus.Olsenella.id.822	TRUE	0.00112977	20.7411
676	rs61090148	A	G	-0.104783	-0.0297065	0.431625	FALSE	FALSE	FALSE	0.778436	0.105583	Precocious central puberty	0.0231343	6.44e-06	genus.Olsenella.id.822	TRUE	0.00111733	20.5126
677	rs62112538	C	T	-0.19943	-0.112418	0.111324	FALSE	FALSE	FALSE	0.501386	0.167211	Precocious central puberty	0.0407033	1.19e-06	genus.Olsenella.id.822	TRUE	0.00130724	24.0036
678	rs72691585	C	A	-0.249079	0.131912	0.133887	FALSE	FALSE	FALSE	0.394968	0.155073	Precocious central puberty	0.0520814	2.95e-06	genus.Olsenella.id.822	TRUE	0.00124557	22.8697
679	rs7540303	C	T	0.108044	0.0643802	0.366124	FALSE	FALSE	FALSE	0.553255	0.108587	Precocious central puberty	0.023638	5.32e-06	genus.Olsenella.id.822	TRUE	0.00113785	20.8897
680	rs8066522	G	A	-0.106529	0.0872833	0.330921	FALSE	FALSE	FALSE	0.432562	0.111215	Precocious central puberty	0.0240379	9.7e-06	genus.Olsenella.id.822	TRUE	0.00106974	19.6378
681	rs9460691	C	A	0.119966	-0.136441	0.19494	FALSE	FALSE	FALSE	0.305999	0.133288	Precocious central puberty	0.0268645	7.28e-06	genus.Olsenella.id.822	TRUE	0.00108614	19.9393
682	rs1035691	A	G	-0.055176	-0.0171009	0.404023	FALSE	FALSE	FALSE	0.8735	0.107408	Precocious central puberty	0.0121602	9.65e-06	class.Deltaproteobacteria.id.3087	TRUE	0.00112133	20.5861
683	rs112381107	C	T	0.206594	-0.317515	0.0633717	FALSE	FALSE	FALSE	0.143991	0.217314	Precocious central puberty	0.0456908	4.63e-06	class.Deltaproteobacteria.id.3087	TRUE	0.00111351	20.4424
684	rs11599763	T	C	-0.0544219	0.090099	0.407956	FALSE	FALSE	FALSE	0.400137	0.107085	Precocious central puberty	0.0117397	3.94e-06	class.Deltaproteobacteria.id.3087	TRUE	0.00117038	21.4876
685	rs16851319	G	C	-0.0705516	-0.0145251	0.177069	FALSE	TRUE	TRUE	0.915421	0.136767	Precocious central puberty	0.0150849	5.68e-06	class.Deltaproteobacteria.id.3087	FALSE	0.00119127	21.8715
686	rs17084793	G	A	-0.0710762	0.0927367	0.145173	FALSE	FALSE	FALSE	0.534027	0.149126	Precocious central puberty	0.015953	5.69e-06	class.Deltaproteobacteria.id.3087	TRUE	0.00108117	19.8479
687	rs17791387	A	G	-0.0735881	0.000462398	0.0953232	FALSE	FALSE	FALSE	0.997905	0.176118	Precocious central puberty	0.0154246	1.6e-06	class.Deltaproteobacteria.id.3087	TRUE	0.00123951	22.7583
688	rs2692012	A	G	0.110335	0.326544	0.054765	FALSE	FALSE	FALSE	0.157847	0.231206	Precocious central puberty	0.0253336	3.14e-06	class.Deltaproteobacteria.id.3087	TRUE	0.0010332	18.9664
689	rs2838334	G	A	0.0561722	-0.271226	0.343653	FALSE	FALSE	FALSE	0.0140475	0.110432	Precocious central puberty	0.0124124	5.45e-06	class.Deltaproteobacteria.id.3087	TRUE	0.00111544	20.4778
690	rs3935584	C	T	-0.0523485	0.119334	0.532662	FALSE	FALSE	FALSE	0.256446	0.105156	Precocious central puberty	0.011566	7.5e-06	class.Deltaproteobacteria.id.3087	TRUE	0.00111572	20.4829
691	rs4506934	C	T	-0.0936514	0.327249	0.117774	FALSE	FALSE	FALSE	0.0443139	0.16272	Precocious central puberty	0.02012	3.59e-06	class.Deltaproteobacteria.id.3087	TRUE	0.00117994	21.6632
692	rs55744759	A	G	-0.0779693	0.0631855	0.11267	FALSE	FALSE	FALSE	0.700713	0.164392	Precocious central puberty	0.0170738	7.31e-06	class.Deltaproteobacteria.id.3087	TRUE	0.00113577	20.8515
693	rs6058181	C	T	0.0825716	-0.0597658	0.162789	FALSE	FALSE	FALSE	0.673749	0.141959	Precocious central puberty	0.0165958	3.4e-07	class.Deltaproteobacteria.id.3087	TRUE	0.00134796	24.7523
694	rs62020470	A	G	-0.0585411	-0.297958	0.178988	FALSE	FALSE	FALSE	0.0300691	0.13736	Precocious central puberty	0.0129358	4.85e-06	class.Deltaproteobacteria.id.3087	TRUE	0.00111545	20.4779
695	rs9928243	C	A	-0.0538457	-0.0485563	0.472967	FALSE	FALSE	FALSE	0.641294	0.104223	Precocious central puberty	0.0117718	5.02e-06	class.Deltaproteobacteria.id.3087	TRUE	0.00113952	20.9204
696	rs10402491	C	T	0.0661701	0.104967	0.167932	FALSE	FALSE	FALSE	0.456261	0.140892	Precocious central puberty	0.014851	7.58e-06	family.Lachnospiraceae.id.1987	TRUE	0.0010813	19.8503
697	rs11139361	T	C	0.0494463	-0.0635803	0.32209	FALSE	FALSE	FALSE	0.572398	0.112626	Precocious central puberty	0.0110503	4.26e-06	family.Lachnospiraceae.id.1987	TRUE	0.00109054	20.0202
698	rs112040820	A	G	0.0549584	0.0167575	0.259599	FALSE	FALSE	FALSE	0.888998	0.120063	Precocious central puberty	0.0117086	2.42e-06	family.Lachnospiraceae.id.1987	TRUE	0.00119988	22.0299
699	rs11755180	C	G	-0.049227	0.0263514	0.455432	FALSE	TRUE	TRUE	0.802156	0.105171	Precocious central puberty	0.0104894	2.69e-06	family.Lachnospiraceae.id.1987	FALSE	0.00119946	22.0221
700	rs11841382	G	T	-0.0718128	-0.162254	0.0826818	FALSE	FALSE	FALSE	0.392135	0.189604	Precocious central puberty	0.017462	9.58e-06	family.Lachnospiraceae.id.1987	TRUE	0.000921335	16.911
701	rs11979110	T	C	-0.0500924	0.0945971	0.463132	FALSE	FALSE	FALSE	0.3667	0.104797	Precocious central puberty	0.0105069	1.82e-06	family.Lachnospiraceae.id.1987	TRUE	0.00123783	22.7274
702	rs1205443	A	G	0.0501415	0.0352319	0.351671	FALSE	FALSE	FALSE	0.748366	0.109826	Precocious central puberty	0.0112157	7.29e-06	family.Lachnospiraceae.id.1987	TRUE	0.0010886	19.9845
703	rs12760724	A	C	-0.0484566	-0.207261	0.328921	FALSE	FALSE	FALSE	0.0616552	0.110908	Precocious central puberty	0.0107934	7.27e-06	family.Lachnospiraceae.id.1987	TRUE	0.00109777	20.1531
704	rs13005175	A	G	0.0993483	0.45546	0.044207	FALSE	FALSE	FALSE	0.0696578	0.251062	Precocious central puberty	0.0218395	8.37e-06	family.Lachnospiraceae.id.1987	TRUE	0.00112706	20.6913
705	rs2159863	A	G	-0.0585831	0.000788728	0.179281	FALSE	FALSE	FALSE	0.995394	0.136622	Precocious central puberty	0.0128742	3.7e-06	family.Lachnospiraceae.id.1987	TRUE	0.00112775	20.7041
706	rs2910921	T	C	0.160302	0.264876	0.028572	FALSE	FALSE	FALSE	0.402689	0.316524	Precocious central puberty	0.035832	8.42e-06	family.Lachnospiraceae.id.1987	TRUE	0.00109009	20.0119
707	rs3127230	C	T	-0.0503537	0.131838	0.303416	FALSE	FALSE	FALSE	0.248232	0.114179	Precocious central puberty	0.0112201	6.2e-06	family.Lachnospiraceae.id.1987	TRUE	0.00109697	20.1384
708	rs35524804	T	C	-0.0607481	0.156408	0.213947	FALSE	FALSE	FALSE	0.217126	0.126727	Precocious central puberty	0.0125216	2.45e-06	family.Lachnospiraceae.id.1987	TRUE	0.00128171	23.5342
709	rs7359994	T	C	-0.0503142	-0.0874134	0.403192	FALSE	FALSE	FALSE	0.40977	0.106046	Precocious central puberty	0.0112482	5.36e-06	family.Lachnospiraceae.id.1987	TRUE	0.0010898	20.0065
710	rs79086868	T	C	0.0776723	0.0017935	0.101057	FALSE	FALSE	FALSE	0.991753	0.173517	Precocious central puberty	0.0164472	3.01e-06	family.Lachnospiraceae.id.1987	TRUE	0.00121456	22.2997
711	rs959845	C	T	-0.0493666	0.227937	0.425955	FALSE	FALSE	FALSE	0.0336109	0.107279	Precocious central puberty	0.0107801	5.17e-06	family.Lachnospiraceae.id.1987	TRUE	0.00114215	20.9687
712	rs9929145	G	A	-0.125721	0.0184703	0.0489913	FALSE	FALSE	FALSE	0.938354	0.238825	Precocious central puberty	0.0245233	2.84e-07	family.Lachnospiraceae.id.1987	TRUE	0.00143099	26.2791
713	rs10404377	C	A	-0.0503183	-0.121993	0.421277	FALSE	FALSE	FALSE	0.258337	0.107927	Precocious central puberty	0.011165	6.99e-06	family.FamilyXIII.id.1957	TRUE	0.00110625	20.3089
714	rs118170811	A	G	0.151619	0.2535	0.0307187	FALSE	FALSE	FALSE	0.404526	0.304115	Precocious central puberty	0.0317112	1.8e-06	family.FamilyXIII.id.1957	TRUE	0.00124492	22.8578
715	rs12643275	A	T	-0.0550907	-0.110386	0.280832	FALSE	TRUE	TRUE	0.348123	0.117653	Precocious central puberty	0.0116474	2.42e-06	family.FamilyXIII.id.1957	FALSE	0.00121834	22.3693
716	rs12904405	A	G	-0.0851896	0.121059	0.0946511	FALSE	FALSE	FALSE	0.495187	0.177485	Precocious central puberty	0.0192688	7.67e-06	family.FamilyXIII.id.1957	TRUE	0.00106463	19.5441
717	rs1999289	A	T	-0.0637366	0.0178039	0.240472	FALSE	TRUE	TRUE	0.885515	0.123654	Precocious central puberty	0.013927	2.54e-06	family.FamilyXIII.id.1957	FALSE	0.00114069	20.9419
718	rs3098182	G	T	0.0508511	0.0541004	0.517821	FALSE	FALSE	FALSE	0.605266	0.104675	Precocious central puberty	0.011014	4.04e-06	family.FamilyXIII.id.1957	TRUE	0.00116092	21.3138
719	rs4293737	A	G	-0.112091	0.0730828	0.221418	FALSE	FALSE	FALSE	0.572652	0.129545	Precocious central puberty	0.0271305	8.38e-06	family.FamilyXIII.id.1957	TRUE	0.000929865	17.0677
720	rs482905	G	T	0.0596528	0.15882	0.247894	FALSE	FALSE	FALSE	0.189697	0.1211	Precocious central puberty	0.012717	3.72e-06	family.FamilyXIII.id.1957	TRUE	0.00119831	22.0011
721	rs6501525	A	G	0.0561559	0.15238	0.339891	FALSE	FALSE	FALSE	0.167023	0.110274	Precocious central puberty	0.0115587	1.24e-06	family.FamilyXIII.id.1957	TRUE	0.00128533	23.6006
722	rs66753613	G	A	0.0651136	0.113561	0.183742	FALSE	FALSE	FALSE	0.40344	0.135921	Precocious central puberty	0.0144251	8.08e-06	family.FamilyXIII.id.1957	TRUE	0.00110974	20.3731
723	rs6797051	C	T	-0.0805984	-0.132482	0.0948826	FALSE	FALSE	FALSE	0.455993	0.177718	Precocious central puberty	0.0171364	4.89e-06	family.FamilyXIII.id.1957	TRUE	0.00120473	22.119
724	rs7076829	T	A	-0.0516394	0.0823828	0.376785	FALSE	TRUE	TRUE	0.450034	0.109065	Precocious central puberty	0.0112313	4.76e-06	family.FamilyXIII.id.1957	FALSE	0.00115134	21.1376
725	rs7514702	T	C	-0.0663236	0.210538	0.149405	FALSE	FALSE	FALSE	0.157544	0.148961	Precocious central puberty	0.0141626	3.92e-06	family.FamilyXIII.id.1957	TRUE	0.00119436	21.9283
726	rs10409783	A	G	0.0950828	0.183309	0.291666	FALSE	FALSE	FALSE	0.112533	0.115513	Precocious central puberty	0.0211239	7.7e-06	genus.Slackia.id.825	TRUE	0.00110351	20.2585
727	rs112764253	T	A	0.194714	0.223408	0.0304615	FALSE	TRUE	TRUE	0.461057	0.303088	Precocious central puberty	0.0411598	3.4e-06	genus.Slackia.id.825	FALSE	0.00121876	22.3768
728	rs12440440	A	G	0.0901934	0.186957	0.341636	FALSE	FALSE	FALSE	0.0934308	0.111445	Precocious central puberty	0.0190582	2.63e-06	genus.Slackia.id.825	TRUE	0.0012197	22.3942
729	rs13339230	C	G	0.147055	0.167483	0.0868929	FALSE	TRUE	TRUE	0.368523	0.186249	Precocious central puberty	0.0330635	7.42e-06	genus.Slackia.id.825	FALSE	0.00107744	19.7794
730	rs16894137	C	T	-0.122792	-0.0879552	0.130578	FALSE	FALSE	FALSE	0.573842	0.156392	Precocious central puberty	0.0263047	2.71e-06	genus.Slackia.id.825	TRUE	0.00118675	21.7885
731	rs35156985	T	C	-0.155709	0.0993141	0.0420879	FALSE	FALSE	FALSE	0.706401	0.263645	Precocious central puberty	0.0348085	8.06e-06	genus.Slackia.id.825	TRUE	0.00108989	20.0083
732	rs4492265	A	G	-0.0905757	0.0173463	0.30579	FALSE	FALSE	FALSE	0.878929	0.113876	Precocious central puberty	0.0191658	2.41e-06	genus.Slackia.id.825	TRUE	0.0012163	22.3316
733	rs58767323	G	C	-0.102833	0.0565799	0.177093	FALSE	TRUE	TRUE	0.6786	0.136543	Precocious central puberty	0.0227077	4.6e-06	genus.Slackia.id.825	FALSE	0.00111696	20.5057
734	rs8901	C	T	0.0934594	0.0161665	0.292493	FALSE	FALSE	FALSE	0.888762	0.115582	Precocious central puberty	0.0186813	6.07e-07	genus.Slackia.id.825	TRUE	0.00136283	25.0256
735	rs10414815	T	C	0.10453	-0.0696827	0.046392	FALSE	FALSE	FALSE	0.778931	0.248236	Precocious central puberty	0.0230253	4.24e-06	genus.LachnospiraceaeUCG010.id.11330	TRUE	0.00112249	20.6074
736	rs11192447	A	G	0.126592	-0.240459	0.0500816	FALSE	FALSE	FALSE	0.323042	0.243324	Precocious central puberty	0.024345	4.69e-07	genus.LachnospiraceaeUCG010.id.11330	TRUE	0.00147216	27.0363
737	rs12346653	C	T	0.0657686	0.0378371	0.209445	FALSE	FALSE	FALSE	0.767883	0.128199	Precocious central puberty	0.0139569	2.7e-06	genus.LachnospiraceaeUCG010.id.11330	TRUE	0.00120929	22.2029
738	rs1408275	A	T	-0.0615563	0.091364	0.251345	FALSE	TRUE	TRUE	0.446853	0.12011	Precocious central puberty	0.0138733	8.05e-06	genus.LachnospiraceaeUCG010.id.11330	FALSE	0.00107231	19.6851
739	rs17730011	G	A	-0.0702357	-0.0924066	0.215098	FALSE	FALSE	FALSE	0.46644	0.126883	Precocious central puberty	0.015706	7.85e-06	genus.LachnospiraceaeUCG010.id.11330	TRUE	0.00108921	19.9957
740	rs2153460	A	T	-0.0684038	0.0903385	0.163775	FALSE	TRUE	TRUE	0.523497	0.141604	Precocious central puberty	0.0156562	9.17e-06	genus.LachnospiraceaeUCG010.id.11330	FALSE	0.00103977	19.0872
741	rs2833528	C	T	-0.0562148	-0.0570756	0.373159	FALSE	FALSE	FALSE	0.596648	0.107847	Precocious central puberty	0.0127763	9.92e-06	genus.LachnospiraceaeUCG010.id.11330	TRUE	0.00105447	19.3573
742	rs336138	G	T	0.0779543	0.0921225	0.115332	FALSE	FALSE	FALSE	0.571439	0.16278	Precocious central puberty	0.0171865	7.48e-06	genus.LachnospiraceaeUCG010.id.11330	TRUE	0.00112051	20.571
743	rs4576377	A	C	-0.0572001	0.0196818	0.367455	FALSE	FALSE	FALSE	0.856157	0.108578	Precocious central puberty	0.0127043	7.63e-06	genus.LachnospiraceaeUCG010.id.11330	TRUE	0.00110411	20.2696
744	rs72761829	A	T	0.111884	-0.378215	0.0889337	FALSE	TRUE	TRUE	0.0410743	0.185147	Precocious central puberty	0.0238893	2.58e-06	genus.LachnospiraceaeUCG010.id.11330	FALSE	0.00119456	21.932
745	rs72894957	G	A	0.222263	0.233014	0.0226178	FALSE	FALSE	FALSE	0.512876	0.356091	Precocious central puberty	0.0486425	5.68e-06	genus.LachnospiraceaeUCG010.id.11330	TRUE	0.00113713	20.8764
746	rs74315802	G	T	0.0867262	0.034035	0.186849	FALSE	FALSE	FALSE	0.802146	0.13583	Precocious central puberty	0.0183477	3.19e-06	genus.LachnospiraceaeUCG010.id.11330	TRUE	0.00121677	22.3403
747	rs9981767	A	C	0.0655062	0.179152	0.259727	FALSE	FALSE	FALSE	0.130818	0.118574	Precocious central puberty	0.0131994	9.96e-07	genus.LachnospiraceaeUCG010.id.11330	TRUE	0.00134114	24.6268
748	rs10417872	T	G	0.118306	0.0242678	0.285038	FALSE	FALSE	FALSE	0.834109	0.115873	Precocious central puberty	0.024522	1.29e-06	genus.Lactococcus.id.1851	TRUE	0.00126751	23.2731
749	rs123059	T	C	-0.13671	-0.0828504	0.219394	FALSE	FALSE	FALSE	0.514943	0.127235	Precocious central puberty	0.0274694	1.27e-06	genus.Lactococcus.id.1851	TRUE	0.0013487	24.7659
750	rs12621813	G	A	0.108423	0.142868	0.264917	FALSE	FALSE	FALSE	0.228637	0.118673	Precocious central puberty	0.0239978	6.61e-06	genus.Lactococcus.id.1851	TRUE	0.00111177	20.4103
751	rs17168302	G	A	0.191857	-0.0289467	0.106934	FALSE	FALSE	FALSE	0.864947	0.170194	Precocious central puberty	0.0424761	6.29e-06	genus.Lactococcus.id.1851	TRUE	0.00111117	20.3994
752	rs2293361	C	T	-0.199221	-0.169034	0.0531795	FALSE	FALSE	FALSE	0.471605	0.234812	Precocious central puberty	0.0430969	1.4e-06	genus.Lactococcus.id.1851	TRUE	0.00116379	21.3664
753	rs34757988	G	C	0.122294	-0.0213216	0.391063	FALSE	TRUE	TRUE	0.842488	0.107299	Precocious central puberty	0.0228976	8.95e-08	genus.Lactococcus.id.1851	FALSE	0.00155294	28.5221
754	rs4766997	C	T	0.114599	-0.00609569	0.426151	FALSE	FALSE	FALSE	0.953803	0.105222	Precocious central puberty	0.023839	2.06e-06	genus.Lactococcus.id.1851	TRUE	0.00125846	23.1068
755	rs55910161	C	T	0.146426	-0.16479	0.112237	FALSE	FALSE	FALSE	0.317622	0.164896	Precocious central puberty	0.0307367	2.36e-06	genus.Lactococcus.id.1851	TRUE	0.00123591	22.6921
756	rs6674304	C	T	0.200758	0.259634	0.0382635	FALSE	FALSE	FALSE	0.347083	0.276129	Precocious central puberty	0.0442121	6.18e-06	genus.Lactococcus.id.1851	TRUE	0.00112299	20.6165
757	rs757872	G	C	0.140799	-0.00477792	0.169751	FALSE	TRUE	TRUE	0.972691	0.139566	Precocious central puberty	0.027582	4.37e-07	genus.Lactococcus.id.1851	FALSE	0.00141884	26.0556
758	rs7992246	T	C	0.104232	-0.183152	0.389863	FALSE	FALSE	FALSE	0.0882551	0.107441	Precocious central puberty	0.0230786	4.45e-06	genus.Lactococcus.id.1851	TRUE	0.00111096	20.3955
759	rs10439674	A	G	-0.0572129	-0.2956	0.202362	FALSE	FALSE	FALSE	0.0232343	0.130246	Precocious central puberty	0.0130007	7.68e-06	genus.Fusicatenibacter.id.11305	TRUE	0.00105487	19.3646
760	rs167879	C	T	-0.0659543	0.0604038	0.148214	FALSE	FALSE	FALSE	0.678914	0.145922	Precocious central puberty	0.0148763	5.87e-06	genus.Fusicatenibacter.id.11305	TRUE	0.00107062	19.654
761	rs1864685	A	C	-0.0494799	0.0049671	0.406999	FALSE	FALSE	FALSE	0.962617	0.105976	Precocious central puberty	0.0108105	4.96e-06	genus.Fusicatenibacter.id.11305	TRUE	0.00114096	20.9469
762	rs2025938	G	A	-0.0967298	0.146895	0.0656509	FALSE	FALSE	FALSE	0.483506	0.209648	Precocious central puberty	0.0205426	2.99e-06	genus.Fusicatenibacter.id.11305	TRUE	0.0012075	22.1699
763	rs2039204	T	A	-0.0497414	-0.0560417	0.359541	FALSE	TRUE	TRUE	0.605185	0.108406	Precocious central puberty	0.0107941	3.94e-06	genus.Fusicatenibacter.id.11305	FALSE	0.00115654	21.2331
764	rs206581	A	G	-0.0568339	0.0562297	0.217806	FALSE	FALSE	FALSE	0.657976	0.127012	Precocious central puberty	0.0127894	8.96e-06	genus.Fusicatenibacter.id.11305	TRUE	0.00107559	19.7454
765	rs2132128	G	A	-0.0771914	-0.187546	0.102644	FALSE	FALSE	FALSE	0.281968	0.174314	Precocious central puberty	0.0160344	1.08e-06	genus.Fusicatenibacter.id.11305	TRUE	0.00126207	23.173
766	rs3303	T	C	-0.0953657	0.249793	0.0645846	FALSE	FALSE	FALSE	0.245531	0.215103	Precocious central puberty	0.020407	3.94e-06	genus.Fusicatenibacter.id.11305	TRUE	0.00118935	21.8363
767	rs4378146	A	C	-0.0616691	-0.136513	0.255003	FALSE	FALSE	FALSE	0.249682	0.118591	Precocious central puberty	0.0125259	7.2e-07	genus.Fusicatenibacter.id.11305	TRUE	0.00131991	24.2365
768	rs60254196	A	G	-0.0492427	-0.0812842	0.464358	FALSE	FALSE	FALSE	0.438309	0.104876	Precocious central puberty	0.0109365	5.47e-06	genus.Fusicatenibacter.id.11305	TRUE	0.0011042	20.2712
769	rs62187631	T	C	-0.0710571	-0.0640683	0.193153	FALSE	FALSE	FALSE	0.630001	0.132998	Precocious central puberty	0.015924	4.55e-06	genus.Fusicatenibacter.id.11305	TRUE	0.00108452	19.9096
770	rs62353480	A	G	-0.0701397	0.241127	0.17515	FALSE	FALSE	FALSE	0.0865924	0.14071	Precocious central puberty	0.0145589	1.57e-06	genus.Fusicatenibacter.id.11305	TRUE	0.00126393	23.2073
771	rs6515626	G	A	0.141575	0.0149208	0.0668278	FALSE	FALSE	FALSE	0.942443	0.206661	Precocious central puberty	0.0313559	7.29e-06	genus.Fusicatenibacter.id.11305	TRUE	0.00111033	20.3839
772	rs704418	T	C	0.0739124	0.228451	0.131385	FALSE	FALSE	FALSE	0.143809	0.156286	Precocious central puberty	0.0151073	7.77e-07	genus.Fusicatenibacter.id.11305	TRUE	0.00130346	23.934
773	rs7069626	T	C	0.0509014	-0.21156	0.327036	FALSE	FALSE	FALSE	0.0591425	0.112106	Precocious central puberty	0.0111381	5.42e-06	genus.Fusicatenibacter.id.11305	TRUE	0.00113748	20.8829
774	rs73103914	A	G	-0.0597324	-0.13363	0.150322	FALSE	FALSE	FALSE	0.358018	0.145384	Precocious central puberty	0.0134458	8.3e-06	genus.Fusicatenibacter.id.11305	TRUE	0.00107494	19.7334
775	rs792108	T	C	-0.0508345	0.105831	0.409837	FALSE	FALSE	FALSE	0.3212	0.106685	Precocious central puberty	0.0113843	8.5e-06	genus.Fusicatenibacter.id.11305	TRUE	0.001086	19.9368
776	rs8028026	A	G	-0.0792146	-0.10716	0.092778	FALSE	FALSE	FALSE	0.547206	0.178021	Precocious central puberty	0.0180505	8.06e-06	genus.Fusicatenibacter.id.11305	TRUE	0.00104901	19.2569
777	rs8063430	T	C	-0.104026	-0.174782	0.0508804	FALSE	FALSE	FALSE	0.465975	0.239742	Precocious central puberty	0.022217	4.93e-06	genus.Fusicatenibacter.id.11305	TRUE	0.00119399	21.9216
778	rs9905659	G	A	-0.061617	0.160454	0.183008	FALSE	FALSE	FALSE	0.233801	0.134765	Precocious central puberty	0.0136576	7.31e-06	genus.Fusicatenibacter.id.11305	TRUE	0.00110859	20.352
779	rs10444197	A	G	-0.0505823	0.167335	0.349665	FALSE	FALSE	FALSE	0.128105	0.109972	Precocious central puberty	0.0113455	5.98e-06	genus..Eubacteriumcoprostanoligenesgroup.id.11375	TRUE	0.00108262	19.8747
780	rs11052069	T	C	0.0477832	0.0682784	0.441002	FALSE	FALSE	FALSE	0.516829	0.105329	Precocious central puberty	0.0107833	9.38e-06	genus..Eubacteriumcoprostanoligenesgroup.id.11375	TRUE	0.0010695	19.6335
781	rs11720857	C	T	0.0630776	-0.289764	0.176098	FALSE	FALSE	FALSE	0.0354985	0.13781	Precocious central puberty	0.0144485	9.26e-06	genus..Eubacteriumcoprostanoligenesgroup.id.11375	TRUE	0.00103814	19.0572
782	rs12906958	C	T	-0.0533159	0.214158	0.292719	FALSE	FALSE	FALSE	0.0615474	0.114551	Precocious central puberty	0.0115935	4.35e-06	genus..Eubacteriumcoprostanoligenesgroup.id.11375	TRUE	0.00115183	21.1465
783	rs17159861	C	T	0.0962228	0.0693285	0.107855	FALSE	FALSE	FALSE	0.682255	0.169347	Precocious central puberty	0.0168388	1.04e-08	genus..Eubacteriumcoprostanoligenesgroup.id.11375	TRUE	0.0017773	32.6501
784	rs2644213	G	A	0.0538845	0.158811	0.30491	FALSE	FALSE	FALSE	0.16538	0.114483	Precocious central puberty	0.0121245	9.86e-06	genus..Eubacteriumcoprostanoligenesgroup.id.11375	TRUE	0.00107581	19.7495
785	rs4076415	T	G	0.0515152	-0.0224831	0.368718	FALSE	FALSE	FALSE	0.835061	0.10798	Precocious central puberty	0.0110294	1.99e-06	genus..Eubacteriumcoprostanoligenesgroup.id.11375	TRUE	0.00118809	21.8131
786	rs4717831	A	T	0.0786783	0.20286	0.147235	FALSE	TRUE	TRUE	0.178322	0.15072	Precocious central puberty	0.0174038	9.18e-06	genus..Eubacteriumcoprostanoligenesgroup.id.11375	FALSE	0.00111311	20.435
787	rs62024432	C	T	-0.0769698	-0.0190392	0.0953896	FALSE	FALSE	FALSE	0.915864	0.180219	Precocious central puberty	0.0172101	7.5e-06	genus..Eubacteriumcoprostanoligenesgroup.id.11375	TRUE	0.00108943	19.9997
788	rs6762473	C	A	0.0521584	-0.0790191	0.340155	FALSE	FALSE	FALSE	0.472438	0.109975	Precocious central puberty	0.0112353	4.26e-06	genus..Eubacteriumcoprostanoligenesgroup.id.11375	TRUE	0.00117374	21.5494
789	rs73109678	G	A	-0.0796956	-0.33817	0.0802072	FALSE	FALSE	FALSE	0.0816244	0.194201	Precocious central puberty	0.0172275	3.66e-06	genus..Eubacteriumcoprostanoligenesgroup.id.11375	TRUE	0.00116551	21.3981
790	rs76898927	G	A	0.123055	-0.104248	0.0540568	FALSE	FALSE	FALSE	0.649818	0.229614	Precocious central puberty	0.0266375	4.79e-06	genus..Eubacteriumcoprostanoligenesgroup.id.11375	TRUE	0.00116227	21.3385
791	rs79895140	T	C	-0.0641017	0.0171348	0.115457	FALSE	FALSE	FALSE	0.917346	0.165112	Precocious central puberty	0.0141153	8.62e-06	genus..Eubacteriumcoprostanoligenesgroup.id.11375	TRUE	0.00112324	20.6211
792	rs9648214	T	C	-0.0828719	0.13054	0.0861139	FALSE	FALSE	FALSE	0.483546	0.186324	Precocious central puberty	0.016431	2.52e-07	genus..Eubacteriumcoprostanoligenesgroup.id.11375	TRUE	0.00138512	25.4355
793	rs10461257	A	G	-0.0551969	-0.273133	0.352247	FALSE	FALSE	FALSE	0.0133515	0.11039	Precocious central puberty	0.0122069	6.51e-06	genus.ChristensenellaceaeR.7group.id.11283	TRUE	0.00111361	20.4442
794	rs17081797	A	G	-0.0904325	0.119581	0.06437	FALSE	FALSE	FALSE	0.569027	0.209982	Precocious central puberty	0.0204253	3.34e-06	genus.ChristensenellaceaeR.7group.id.11283	TRUE	0.0010677	19.6004
795	rs60954665	T	G	0.049815	0.0397732	0.496498	FALSE	FALSE	FALSE	0.703868	0.104638	Precocious central puberty	0.0110787	7.13e-06	genus.ChristensenellaceaeR.7group.id.11283	TRUE	0.00110119	20.2159
796	rs62132810	A	G	-0.0828853	0.106622	0.143809	FALSE	FALSE	FALSE	0.480021	0.150965	Precocious central puberty	0.0179623	5.67e-06	genus.ChristensenellaceaeR.7group.id.11283	TRUE	0.00115966	21.2905
797	rs62190261	A	C	0.0958394	-0.185538	0.0868339	FALSE	FALSE	FALSE	0.316373	0.185179	Precocious central puberty	0.0214723	8.74e-06	genus.ChristensenellaceaeR.7group.id.11283	TRUE	0.00108508	19.9198
798	rs62467127	C	T	0.114108	0.448921	0.0246385	FALSE	FALSE	FALSE	0.166556	0.324516	Precocious central puberty	0.0251983	3.25e-06	genus.ChristensenellaceaeR.7group.id.11283	TRUE	0.00111688	20.5043
799	rs73952017	C	T	-0.0862164	0.322431	0.102922	FALSE	FALSE	FALSE	0.0601534	0.171536	Precocious central puberty	0.0194354	8.46e-06	genus.ChristensenellaceaeR.7group.id.11283	TRUE	0.00107184	19.6764
800	rs78521377	C	T	0.124992	-0.0035865	0.0302209	FALSE	FALSE	FALSE	0.990669	0.306675	Precocious central puberty	0.0274797	5.61e-06	genus.ChristensenellaceaeR.7group.id.11283	TRUE	0.00112681	20.6867
801	rs892686	A	G	0.0514099	-0.0285313	0.472633	FALSE	FALSE	FALSE	0.7861	0.105135	Precocious central puberty	0.011136	3.97e-06	genus.ChristensenellaceaeR.7group.id.11283	TRUE	0.00116073	21.3103
802	rs999354	T	A	0.0580248	0.123367	0.369682	FALSE	TRUE	TRUE	0.251074	0.107486	Precocious central puberty	0.0117185	7.01e-07	genus.ChristensenellaceaeR.7group.id.11283	FALSE	0.00133506	24.5151
803	rs1046175	C	G	0.112758	-0.128703	0.069175	FALSE	TRUE	TRUE	0.533121	0.206504	Precocious central puberty	0.0255994	6.36e-06	genus.Adlercreutzia.id.812	FALSE	0.00105676	19.3993
804	rs11604400	C	T	-0.102524	-0.21625	0.10443	FALSE	FALSE	FALSE	0.205483	0.170802	Precocious central puberty	0.0234834	9.74e-06	genus.Adlercreutzia.id.812	TRUE	0.0010382	19.0583
805	rs12522517	A	T	-0.104884	-0.159991	0.151607	FALSE	TRUE	TRUE	0.278252	0.147559	Precocious central puberty	0.0234695	4.41e-06	genus.Adlercreutzia.id.812	FALSE	0.00108778	19.9695
806	rs13231526	C	A	0.143237	0.0904975	0.0810888	FALSE	FALSE	FALSE	0.638868	0.192842	Precocious central puberty	0.0311654	4.81e-06	genus.Adlercreutzia.id.812	TRUE	0.00115044	21.1211
807	rs2147798	C	G	0.0922959	0.0557756	0.250217	FALSE	TRUE	TRUE	0.643896	0.120659	Precocious central puberty	0.0192121	1.4e-06	genus.Adlercreutzia.id.812	FALSE	0.00125681	23.0763
808	rs2717140	C	T	-0.119225	0.000434546	0.0991066	FALSE	FALSE	FALSE	0.998012	0.174407	Precocious central puberty	0.0251081	2.05e-06	genus.Adlercreutzia.id.812	TRUE	0.00122793	22.5455
809	rs55719207	G	A	-0.0699243	-0.233537	0.401168	FALSE	FALSE	FALSE	0.0303529	0.107847	Precocious central puberty	0.0158036	9.61e-06	genus.Adlercreutzia.id.812	TRUE	0.0010663	19.5747
810	rs6664405	T	C	-0.0953084	0.324948	0.14635	FALSE	FALSE	FALSE	0.0272848	0.147207	Precocious central puberty	0.0210752	5.23e-06	genus.Adlercreutzia.id.812	TRUE	0.00111388	20.449
811	rs7680684	C	T	-0.083381	-0.137224	0.342994	FALSE	FALSE	FALSE	0.211527	0.109834	Precocious central puberty	0.0168901	9.77e-07	genus.Adlercreutzia.id.812	TRUE	0.00132707	24.3682
812	rs80078995	A	T	-0.11324	-0.0872684	0.144841	FALSE	TRUE	TRUE	0.553534	0.147295	Precocious central puberty	0.0232586	1.57e-06	genus.Adlercreutzia.id.812	FALSE	0.00129083	23.7019
813	rs9490822	C	T	-0.0734512	0.0311451	0.450625	FALSE	FALSE	FALSE	0.766539	0.104899	Precocious central puberty	0.0155789	2.54e-06	genus.Adlercreutzia.id.812	TRUE	0.0012106	22.2268
814	rs9915817	T	C	0.0749219	-0.0883668	0.291122	FALSE	FALSE	FALSE	0.448465	0.116583	Precocious central puberty	0.016833	8.22e-06	genus.Adlercreutzia.id.812	TRUE	0.00107901	19.8083
815	rs10464997	G	A	0.137691	-0.0939519	0.184815	FALSE	FALSE	FALSE	0.488973	0.13578	Precocious central puberty	0.0294804	3.3e-06	genus.Oxalobacter.id.2978	TRUE	0.00118804	21.8121
816	rs11108500	A	G	-0.199099	-0.0829656	0.0872519	FALSE	FALSE	FALSE	0.656712	0.186667	Precocious central puberty	0.0427327	3.74e-06	genus.Oxalobacter.id.2978	TRUE	0.00118224	21.7056
817	rs111966731	T	C	0.213114	0.0380491	0.0858123	FALSE	FALSE	FALSE	0.8373	0.185291	Precocious central puberty	0.047162	7.3e-06	genus.Oxalobacter.id.2978	TRUE	0.00111214	20.4171
818	rs12002250	A	C	0.217122	0.174046	0.0425873	FALSE	FALSE	FALSE	0.519193	0.270011	Precocious central puberty	0.0466317	1.42e-06	genus.Oxalobacter.id.2978	TRUE	0.00118068	21.677
819	rs1569853	T	C	-0.138078	0.0663236	0.120646	FALSE	FALSE	FALSE	0.67928	0.160417	Precocious central puberty	0.0296981	3.65e-06	genus.Oxalobacter.id.2978	TRUE	0.00117727	21.6143
820	rs36057338	G	T	0.207847	-0.404353	0.0331109	FALSE	FALSE	FALSE	0.15401	0.283655	Precocious central puberty	0.0421439	8.8e-07	genus.Oxalobacter.id.2978	TRUE	0.00132447	24.3204
821	rs3862635	C	T	-0.172142	0.334692	0.0902123	FALSE	FALSE	FALSE	0.0708256	0.185261	Precocious central puberty	0.0394026	9.19e-06	genus.Oxalobacter.id.2978	TRUE	0.00103962	19.0843
822	rs4428215	G	A	0.130293	-0.175941	0.253791	FALSE	FALSE	FALSE	0.143255	0.120197	Precocious central puberty	0.0242237	7.51e-08	genus.Oxalobacter.id.2978	TRUE	0.00157498	28.9275
823	rs6000536	C	T	-0.130992	-0.0693272	0.16889	FALSE	FALSE	FALSE	0.61755	0.138842	Precocious central puberty	0.0253804	2.06e-07	genus.Oxalobacter.id.2978	TRUE	0.00145032	26.6345
824	rs6071435	T	A	-0.105512	0.0135839	0.37503	FALSE	TRUE	TRUE	0.90025	0.108371	Precocious central puberty	0.021489	1.07e-06	genus.Oxalobacter.id.2978	FALSE	0.00131282	24.1062
825	rs6993398	G	A	0.127217	0.022986	0.184038	FALSE	FALSE	FALSE	0.863924	0.134122	Precocious central puberty	0.0278855	7.13e-06	genus.Oxalobacter.id.2978	TRUE	0.00113356	20.8108
826	rs736744	C	T	0.117882	-0.0860318	0.431744	FALSE	FALSE	FALSE	0.414628	0.10546	Precocious central puberty	0.0211262	2.57e-08	genus.Oxalobacter.id.2978	TRUE	0.00169479	31.1318
827	rs10490280	C	T	-0.0672094	0.18634	0.187654	FALSE	FALSE	FALSE	0.159622	0.1325	Precocious central puberty	0.0143309	4.16e-06	genus.RuminococcaceaeUCG003.id.11361	TRUE	0.00119782	21.9919
828	rs11243416	T	C	-0.0925653	0.0656835	0.0701485	FALSE	FALSE	FALSE	0.748957	0.205251	Precocious central puberty	0.0191203	1.67e-06	genus.RuminococcaceaeUCG003.id.11361	TRUE	0.0012763	23.4347
829	rs11613919	G	T	0.0727604	-0.0601104	0.219821	FALSE	FALSE	FALSE	0.633305	0.125997	Precocious central puberty	0.0155716	1.63e-06	genus.RuminococcaceaeUCG003.id.11361	TRUE	0.00118906	21.831
830	rs139730	G	C	-0.0577655	0.000843541	0.253373	FALSE	TRUE	TRUE	0.994429	0.120818	Precocious central puberty	0.0130645	9.72e-06	genus.RuminococcaceaeUCG003.id.11361	FALSE	0.00106486	19.5482
831	rs16959793	A	C	-0.062527	0.0995431	0.41516	FALSE	FALSE	FALSE	0.349107	0.106313	Precocious central puberty	0.0131259	2.22e-06	genus.RuminococcaceaeUCG003.id.11361	TRUE	0.00123579	22.6899
832	rs2523124	T	C	-0.0546625	0.0357282	0.400381	FALSE	FALSE	FALSE	0.737383	0.106549	Precocious central puberty	0.0120823	5.78e-06	genus.RuminococcaceaeUCG003.id.11361	TRUE	0.00111479	20.4658
833	rs3013089	G	A	-0.0551473	0.0548576	0.373576	FALSE	FALSE	FALSE	0.610882	0.107815	Precocious central puberty	0.0120346	4.38e-06	genus.RuminococcaceaeUCG003.id.11361	TRUE	0.00114364	20.9961
834	rs4452755	A	C	-0.0634463	-0.0981139	0.337802	FALSE	FALSE	FALSE	0.375447	0.110698	Precocious central puberty	0.0134741	3.29e-06	genus.RuminococcaceaeUCG003.id.11361	TRUE	0.00120751	22.1701
835	rs4532474	G	A	0.0769231	0.00703138	0.163911	FALSE	FALSE	FALSE	0.960213	0.14095	Precocious central puberty	0.017045	4.82e-06	genus.RuminococcaceaeUCG003.id.11361	TRUE	0.00110928	20.3645
836	rs4629039	T	A	0.0553742	0.0494249	0.383562	FALSE	TRUE	TRUE	0.646766	0.107853	Precocious central puberty	0.0122659	6.54e-06	genus.RuminococcaceaeUCG003.id.11361	FALSE	0.00111002	20.3782
837	rs646327	G	A	0.0586696	0.133776	0.409073	FALSE	FALSE	FALSE	0.206249	0.10584	Precocious central puberty	0.011837	7.83e-07	genus.RuminococcaceaeUCG003.id.11361	TRUE	0.00133772	24.564
838	rs6759615	A	G	0.102523	-0.0399735	0.0980379	FALSE	FALSE	FALSE	0.820511	0.176181	Precocious central puberty	0.0200204	7.86e-07	genus.RuminococcaceaeUCG003.id.11361	TRUE	0.00142783	26.221
839	rs73341549	T	C	-0.169857	0.253349	0.0563242	FALSE	FALSE	FALSE	0.261108	0.225445	Precocious central puberty	0.0318768	1.51e-07	genus.RuminococcaceaeUCG003.id.11361	TRUE	0.00154578	28.3904
840	rs78720113	A	G	-0.115348	-0.250227	0.078138	FALSE	FALSE	FALSE	0.203925	0.19696	Precocious central puberty	0.0249601	7.59e-06	genus.RuminococcaceaeUCG003.id.11361	TRUE	0.00116313	21.3543
841	rs10495392	C	T	-0.082486	0.428714	0.072094	FALSE	FALSE	FALSE	0.0312263	0.199015	Precocious central puberty	0.0187194	9.96e-06	genus.RuminococcaceaeUCG014.id.11371	TRUE	0.00105759	19.4145
842	rs10791168	A	G	-0.0664624	0.0966769	0.185256	FALSE	FALSE	FALSE	0.476105	0.135672	Precocious central puberty	0.0150069	9.76e-06	genus.RuminococcaceaeUCG014.id.11371	TRUE	0.00106833	19.6121
843	rs10941294	C	T	-0.122057	-0.128142	0.0542477	FALSE	FALSE	FALSE	0.577217	0.22987	Precocious central puberty	0.0260017	2.4e-06	genus.RuminococcaceaeUCG014.id.11371	TRUE	0.00120007	22.0332
844	rs115777838	T	C	-0.18835	-0.156212	0.112189	FALSE	FALSE	FALSE	0.352023	0.167849	Precocious central puberty	0.0386643	4.62e-07	genus.RuminococcaceaeUCG014.id.11371	TRUE	0.00129225	23.728
845	rs12638134	T	G	0.0582548	-0.0852852	0.417169	FALSE	FALSE	FALSE	0.417693	0.105234	Precocious central puberty	0.0119657	1.21e-06	genus.RuminococcaceaeUCG014.id.11371	TRUE	0.0012907	23.6994
846	rs17296933	C	G	-0.0829544	0.111419	0.113975	FALSE	TRUE	TRUE	0.502555	0.166179	Precocious central puberty	0.0185058	7.34e-06	genus.RuminococcaceaeUCG014.id.11371	FALSE	0.00109443	20.0917
847	rs34402072	C	T	-0.0688023	0.268862	0.147055	FALSE	FALSE	FALSE	0.0663483	0.146434	Precocious central puberty	0.0156083	9.8e-06	genus.RuminococcaceaeUCG014.id.11371	TRUE	0.00105837	19.4289
848	rs439810	G	C	-0.0577127	-0.0161264	0.328353	FALSE	TRUE	TRUE	0.884618	0.111127	Precocious central puberty	0.0126675	7.04e-06	genus.RuminococcaceaeUCG014.id.11371	FALSE	0.00113049	20.7544
849	rs56105232	G	A	0.139276	-0.23064	0.0619572	FALSE	FALSE	FALSE	0.290069	0.218003	Precocious central puberty	0.0299132	2.91e-06	genus.RuminococcaceaeUCG014.id.11371	TRUE	0.00118063	21.676
850	rs61898819	A	T	0.0607865	-0.109175	0.192239	FALSE	TRUE	TRUE	0.414125	0.133685	Precocious central puberty	0.0138761	9.92e-06	genus.RuminococcaceaeUCG014.id.11371	FALSE	0.00104527	19.1882
851	rs62478832	T	A	-0.058129	-0.0895417	0.341704	FALSE	TRUE	TRUE	0.417293	0.110392	Precocious central puberty	0.012903	6.04e-06	genus.RuminococcaceaeUCG014.id.11371	FALSE	0.00110541	20.2934
852	rs72809222	T	C	0.0671775	-0.216352	0.21259	FALSE	FALSE	FALSE	0.0909725	0.127997	Precocious central puberty	0.0139838	2.41e-06	genus.RuminococcaceaeUCG014.id.11371	TRUE	0.00125676	23.0755
853	rs73186226	G	A	-0.0993852	-0.0113444	0.0814655	FALSE	FALSE	FALSE	0.953578	0.194873	Precocious central puberty	0.0216819	6.72e-06	genus.RuminococcaceaeUCG014.id.11371	TRUE	0.00114434	21.0089
854	rs74060145	C	G	-0.115767	-0.0538623	0.0788286	FALSE	TRUE	TRUE	0.779825	0.192677	Precocious central puberty	0.0254199	8.71e-06	genus.RuminococcaceaeUCG014.id.11371	FALSE	0.00112962	20.7384
855	rs79640386	T	A	-0.110863	0.0624798	0.132889	FALSE	TRUE	TRUE	0.685398	0.15423	Precocious central puberty	0.0248098	8.74e-06	genus.RuminococcaceaeUCG014.id.11371	FALSE	0.00108757	19.9657
856	rs853612	A	G	-0.0528257	0.00326699	0.395029	FALSE	FALSE	FALSE	0.97565	0.107034	Precocious central puberty	0.0119367	9.75e-06	genus.RuminococcaceaeUCG014.id.11371	TRUE	0.00106675	19.5829
857	rs995642	C	T	0.060048	-0.0312593	0.238517	FALSE	FALSE	FALSE	0.798386	0.122376	Precocious central puberty	0.0126417	1.9e-06	genus.RuminococcaceaeUCG014.id.11371	TRUE	0.00122872	22.56
858	rs10501370	C	T	-0.115589	0.0817247	0.0627285	FALSE	FALSE	FALSE	0.70542	0.216195	Precocious central puberty	0.0252489	5.42e-06	genus..Eubacteriumhalliigroup.id.11338	TRUE	0.00114144	20.9556
859	rs10798999	C	T	0.0601661	0.133114	0.268376	FALSE	FALSE	FALSE	0.256376	0.117281	Precocious central puberty	0.0126752	2.61e-06	genus..Eubacteriumhalliigroup.id.11338	TRUE	0.00122704	22.5291
860	rs117748144	T	C	-0.126582	-0.030116	0.0508366	FALSE	FALSE	FALSE	0.897976	0.23488	Precocious central puberty	0.028712	7.86e-06	genus..Eubacteriumhalliigroup.id.11338	TRUE	0.00105867	19.4344
861	rs13116360	T	C	0.154124	-0.0899149	0.0665987	FALSE	FALSE	FALSE	0.675993	0.21514	Precocious central puberty	0.0297185	2.94e-07	genus..Eubacteriumhalliigroup.id.11338	TRUE	0.00146438	26.8931
862	rs17074066	T	C	-0.0813986	-0.125441	0.0201497	FALSE	FALSE	FALSE	0.728452	0.361308	Precocious central puberty	0.0189272	9.35e-06	genus..Eubacteriumhalliigroup.id.11338	TRUE	0.00100745	18.4932
863	rs17474256	G	A	0.0810805	0.263898	0.0981379	FALSE	FALSE	FALSE	0.129946	0.174269	Precocious central puberty	0.0184573	9.45e-06	genus..Eubacteriumhalliigroup.id.11338	TRUE	0.00105109	19.2952
864	rs281379	A	G	-0.0499523	0.133395	0.408536	FALSE	FALSE	FALSE	0.207964	0.105938	Precocious central puberty	0.0112153	9.33e-06	genus..Eubacteriumhalliigroup.id.11338	TRUE	0.00108049	19.8355
865	rs28584818	A	G	0.126115	-0.257886	0.0804204	FALSE	FALSE	FALSE	0.182961	0.193653	Precocious central puberty	0.0268627	4.43e-06	genus..Eubacteriumhalliigroup.id.11338	TRUE	0.00120037	22.0388
866	rs60254196	A	G	-0.0522832	-0.0812842	0.464358	FALSE	FALSE	FALSE	0.438309	0.104876	Precocious central puberty	0.0111865	2.7e-06	genus..Eubacteriumhalliigroup.id.11338	TRUE	0.00118965	21.8418
867	rs630939	C	T	-0.0508914	-0.063392	0.453795	FALSE	FALSE	FALSE	0.549397	0.105889	Precocious central puberty	0.0114352	9.16e-06	genus..Eubacteriumhalliigroup.id.11338	TRUE	0.00107878	19.804
868	rs6550770	T	C	-0.198087	0.0452764	0.042669	FALSE	FALSE	FALSE	0.859346	0.2555	Precocious central puberty	0.0443545	4.82e-06	genus..Eubacteriumhalliigroup.id.11338	TRUE	0.00108634	19.943
869	rs74018587	C	T	0.208943	-0.255187	0.0400659	FALSE	FALSE	FALSE	0.349827	0.27295	Precocious central puberty	0.043822	3.7e-06	genus..Eubacteriumhalliigroup.id.11338	TRUE	0.00123804	22.7313
870	rs78056098	G	T	-0.0507411	0.0693835	0.354424	FALSE	FALSE	FALSE	0.523916	0.108868	Precocious central puberty	0.0113758	8.29e-06	genus..Eubacteriumhalliigroup.id.11338	TRUE	0.00108364	19.8933
871	rs949971	T	G	-0.0540164	0.0974562	0.325192	FALSE	FALSE	FALSE	0.383827	0.111907	Precocious central puberty	0.0116101	3.29e-06	genus..Eubacteriumhalliigroup.id.11338	TRUE	0.00117888	21.6438
872	rs10502061	A	G	0.0835752	-0.0519884	0.114621	FALSE	FALSE	FALSE	0.750525	0.163512	Precocious central puberty	0.0192017	7.94e-06	genus.Anaerostipes.id.1991	TRUE	0.00103188	18.9422
873	rs13376554	A	T	0.197389	0.117796	0.0255557	FALSE	TRUE	TRUE	0.724284	0.333947	Precocious central puberty	0.0458642	7.72e-06	genus.Anaerostipes.id.1991	FALSE	0.00100893	18.5204
874	rs2014785	T	C	0.0515687	0.0392046	0.443193	FALSE	FALSE	FALSE	0.711931	0.10617	Precocious central puberty	0.0112199	4.68e-06	genus.Anaerostipes.id.1991	TRUE	0.00115053	21.1227
875	rs2396460	T	C	-0.0512653	0.0949122	0.485467	FALSE	FALSE	FALSE	0.365983	0.104989	Precocious central puberty	0.0109555	2.91e-06	genus.Anaerostipes.id.1991	TRUE	0.00119251	21.8943
876	rs2804244	A	G	-0.053089	0.244695	0.381947	FALSE	FALSE	FALSE	0.0218534	0.106718	Precocious central puberty	0.0110983	2.04e-06	genus.Anaerostipes.id.1991	TRUE	0.00124611	22.8798
877	rs3900776	G	A	-0.110013	0.257625	0.0280973	FALSE	FALSE	FALSE	0.413585	0.315099	Precocious central puberty	0.0236302	2.75e-06	genus.Anaerostipes.id.1991	TRUE	0.00118044	21.6725
878	rs60983350	G	A	-0.0539901	-0.205811	0.363669	FALSE	FALSE	FALSE	0.0660131	0.111955	Precocious central puberty	0.0116575	4.42e-06	genus.Anaerostipes.id.1991	TRUE	0.00116818	21.447
879	rs62157625	T	C	0.088573	0.183825	0.123221	FALSE	FALSE	FALSE	0.253554	0.161001	Precocious central puberty	0.0185548	1.45e-06	genus.Anaerostipes.id.1991	TRUE	0.00124095	22.7847
880	rs62215703	G	A	0.0644965	0.0526798	0.215734	FALSE	FALSE	FALSE	0.681376	0.128304	Precocious central puberty	0.0136702	1.98e-06	genus.Anaerostipes.id.1991	TRUE	0.00121226	22.2575
881	rs6474958	A	G	-0.0500065	-0.0274777	0.310205	FALSE	FALSE	FALSE	0.807318	0.112666	Precocious central puberty	0.0112001	6.74e-06	genus.Anaerostipes.id.1991	TRUE	0.00108577	19.9325
882	rs6726833	C	A	-0.0877497	-0.0763604	0.0795765	FALSE	FALSE	FALSE	0.693198	0.193553	Precocious central puberty	0.0189408	3.32e-06	genus.Anaerostipes.id.1991	TRUE	0.00116892	21.4608
883	rs6854026	T	C	-0.0508482	0.176452	0.561842	FALSE	FALSE	FALSE	0.0937001	0.105269	Precocious central puberty	0.0109075	3.2e-06	genus.Anaerostipes.id.1991	TRUE	0.00118355	21.7296
884	rs7193624	C	T	0.0750642	0.085573	0.082755	FALSE	FALSE	FALSE	0.645605	0.186078	Precocious central puberty	0.0150723	5.35e-07	genus.Anaerostipes.id.1991	TRUE	0.00135057	24.8003
885	rs7823228	G	C	-0.0621085	0.0425059	0.170616	FALSE	TRUE	TRUE	0.760016	0.139154	Precocious central puberty	0.0136614	5.84e-06	genus.Anaerostipes.id.1991	FALSE	0.0011257	20.6663
886	rs78735375	A	C	-0.137429	-0.157682	0.0402712	FALSE	FALSE	FALSE	0.54807	0.262517	Precocious central puberty	0.0305304	5.33e-06	genus.Anaerostipes.id.1991	TRUE	0.00110359	20.2601
887	rs10506058	A	G	0.0997048	0.0182273	0.422439	FALSE	FALSE	FALSE	0.864097	0.106492	Precocious central puberty	0.0221926	8.92e-06	genus..Clostridiuminnocuumgroup.id.14397	TRUE	0.00109936	20.1822
888	rs1942371	G	A	-0.157938	0.038555	0.123398	FALSE	FALSE	FALSE	0.810469	0.160766	Precocious central puberty	0.034187	4.06e-06	genus..Clostridiuminnocuumgroup.id.14397	TRUE	0.00116238	21.3405
889	rs1948423	T	A	-0.108859	0.160621	0.347485	FALSE	TRUE	TRUE	0.146451	0.110607	Precocious central puberty	0.023425	3.49e-06	genus..Clostridiuminnocuumgroup.id.14397	FALSE	0.00117614	21.5935
890	rs40656	C	T	0.142664	0.0924344	0.20579	FALSE	FALSE	FALSE	0.478361	0.130384	Precocious central puberty	0.0311021	8.62e-06	genus..Clostridiuminnocuumgroup.id.14397	TRUE	0.00114592	21.038
891	rs4869133	G	A	-0.180591	-0.114046	0.176921	FALSE	FALSE	FALSE	0.410309	0.138514	Precocious central puberty	0.0409505	7.24e-06	genus..Clostridiuminnocuumgroup.id.14397	TRUE	0.00105928	19.4457
892	rs61267978	T	C	0.14708	0.0329495	0.121914	FALSE	FALSE	FALSE	0.83326	0.156512	Precocious central puberty	0.0320875	5.59e-06	genus..Clostridiuminnocuumgroup.id.14397	TRUE	0.00114429	21.008
893	rs6577484	G	A	0.160425	-0.205926	0.106295	FALSE	FALSE	FALSE	0.228541	0.171018	Precocious central puberty	0.0360857	8.41e-06	genus..Clostridiuminnocuumgroup.id.14397	TRUE	0.00107648	19.7617
894	rs6890185	T	C	0.113424	-0.165698	0.323188	FALSE	FALSE	FALSE	0.14037	0.112382	Precocious central puberty	0.0233137	1.12e-06	genus..Clostridiuminnocuumgroup.id.14397	TRUE	0.00128892	23.6666
895	rs71564433	T	A	-0.126746	-0.114852	0.202171	FALSE	TRUE	TRUE	0.382246	0.131445	Precocious central puberty	0.0274657	7.8e-06	genus..Clostridiuminnocuumgroup.id.14397	FALSE	0.0011598	21.2932
896	rs77845139	A	G	-0.114993	-0.104054	0.251486	FALSE	FALSE	FALSE	0.389589	0.120943	Precocious central puberty	0.0257186	8.41e-06	genus..Clostridiuminnocuumgroup.id.14397	TRUE	0.00108887	19.9894
897	rs10512344	C	G	0.247373	0.699403	0.0193876	FALSE	TRUE	TRUE	0.0554358	0.365138	Precocious central puberty	0.0544087	3.19e-06	genus.Prevotella9.id.11183	FALSE	0.00112585	20.6691
898	rs111509883	T	C	0.171131	-0.0543143	0.110192	FALSE	FALSE	FALSE	0.748252	0.169233	Precocious central puberty	0.0347624	1.24e-06	genus.Prevotella9.id.11183	TRUE	0.00131966	24.232
899	rs11199734	A	T	0.0770209	-0.116944	0.219951	FALSE	TRUE	TRUE	0.357949	0.127213	Precocious central puberty	0.0169462	7e-06	genus.Prevotella9.id.11183	FALSE	0.00112508	20.655
900	rs11685699	C	T	-0.141357	0.246531	0.0778036	FALSE	FALSE	FALSE	0.211127	0.19715	Precocious central puberty	0.0295665	2.03e-06	genus.Prevotella9.id.11183	TRUE	0.00124479	22.8555
901	rs117271932	A	G	0.208089	0.357518	0.0559168	FALSE	FALSE	FALSE	0.113092	0.225642	Precocious central puberty	0.0440393	2.82e-06	genus.Prevotella9.id.11183	TRUE	0.00121587	22.3238
902	rs12648235	T	C	0.0785902	0.093237	0.235089	FALSE	FALSE	FALSE	0.454633	0.124696	Precocious central puberty	0.0177676	7.39e-06	genus.Prevotella9.id.11183	TRUE	0.00106566	19.5629
903	rs1304512	G	A	0.0761593	-0.0483884	0.271076	FALSE	FALSE	FALSE	0.679842	0.117255	Precocious central puberty	0.0165885	5.29e-06	genus.Prevotella9.id.11183	TRUE	0.00114798	21.0759
904	rs2104588	T	C	0.105558	-0.129845	0.055898	FALSE	FALSE	FALSE	0.559937	0.222743	Precocious central puberty	0.023773	8.13e-06	genus.Prevotella9.id.11183	TRUE	0.00107387	19.7138
905	rs2495052	A	G	0.0838978	-0.0863494	0.14737	FALSE	FALSE	FALSE	0.55609	0.146688	Precocious central puberty	0.0188523	8.97e-06	genus.Prevotella9.id.11183	TRUE	0.00107871	19.8027
906	rs2683313	A	G	-0.0724576	0.169055	0.315726	FALSE	FALSE	FALSE	0.133154	0.112569	Precocious central puberty	0.0151603	1.69e-06	genus.Prevotella9.id.11183	TRUE	0.00124398	22.8405
907	rs4821647	G	C	0.0636957	0.0309423	0.349983	FALSE	TRUE	TRUE	0.777791	0.109647	Precocious central puberty	0.0143983	9.95e-06	genus.Prevotella9.id.11183	FALSE	0.00106595	19.5682
908	rs4968431	G	T	0.0640113	0.0691921	0.367002	FALSE	FALSE	FALSE	0.525953	0.109102	Precocious central puberty	0.0144162	8.58e-06	genus.Prevotella9.id.11183	TRUE	0.00107385	19.7134
909	rs7232121	G	C	0.0671292	-0.0166198	0.486977	FALSE	TRUE	TRUE	0.875012	0.10566	Precocious central puberty	0.014423	3.76e-06	genus.Prevotella9.id.11183	FALSE	0.00117978	21.6604
910	rs7237249	C	T	-0.0823764	-0.361615	0.189707	FALSE	FALSE	FALSE	0.00743652	0.135101	Precocious central puberty	0.0182126	8.93e-06	genus.Prevotella9.id.11183	TRUE	0.00111424	20.4557
911	rs72815774	T	C	-0.176186	-0.745167	0.0623793	FALSE	FALSE	FALSE	0.00266459	0.248059	Precocious central puberty	0.0393068	8.78e-06	genus.Prevotella9.id.11183	TRUE	0.00109429	20.0891
912	rs746764	T	C	-0.0915772	0.0143601	0.213941	FALSE	FALSE	FALSE	0.910348	0.127533	Precocious central puberty	0.0193245	2.04e-06	genus.Prevotella9.id.11183	TRUE	0.001223	22.4549
913	rs7976209	T	C	-0.0870786	0.0282794	0.154479	FALSE	FALSE	FALSE	0.846226	0.145818	Precocious central puberty	0.0197951	7.28e-06	genus.Prevotella9.id.11183	TRUE	0.00105403	19.3492
914	rs9428102	A	G	-0.0778844	0.110623	0.217542	FALSE	FALSE	FALSE	0.381852	0.1265	Precocious central puberty	0.0176068	4.62e-06	genus.Prevotella9.id.11183	TRUE	0.00106581	19.5656
915	rs9613013	G	A	0.0917591	-0.326463	0.122564	FALSE	FALSE	FALSE	0.0432474	0.16151	Precocious central puberty	0.0202697	6.1e-06	genus.Prevotella9.id.11183	TRUE	0.00111615	20.4907
916	rs10517600	T	G	0.0626993	-0.158952	0.620156	FALSE	FALSE	FALSE	0.141936	0.108232	Precocious central puberty	0.0139364	6.83e-06	family.ClostridialesvadinBB60group.id.11286	TRUE	0.00110241	20.2384
917	rs10904722	C	T	-0.0672314	-0.0904379	0.2377	FALSE	FALSE	FALSE	0.460231	0.122467	Precocious central puberty	0.0147123	5.05e-06	family.ClostridialesvadinBB60group.id.11286	TRUE	0.00113733	20.8802
918	rs118104867	C	T	0.214464	0.117277	0.0695661	FALSE	FALSE	FALSE	0.577371	0.210464	Precocious central puberty	0.0455098	3.44e-06	family.ClostridialesvadinBB60group.id.11286	TRUE	0.00120941	22.205
919	rs13409132	A	G	-0.165419	0.388098	0.0357323	FALSE	FALSE	FALSE	0.160961	0.276847	Precocious central puberty	0.0352154	4.37e-06	family.ClostridialesvadinBB60group.id.11286	TRUE	0.00120166	22.0625
920	rs17121075	G	A	0.0769254	-0.220587	0.214428	FALSE	FALSE	FALSE	0.0838552	0.1276	Precocious central puberty	0.0172234	7.91e-06	family.ClostridialesvadinBB60group.id.11286	TRUE	0.00108651	19.9461
921	rs2191834	G	T	0.0746375	-0.0255165	0.239984	FALSE	FALSE	FALSE	0.834423	0.12207	Precocious central puberty	0.0159136	2.5e-06	family.ClostridialesvadinBB60group.id.11286	TRUE	0.001198	21.9953
922	rs28691777	C	T	0.137134	0.0110269	0.0430149	FALSE	FALSE	FALSE	0.965738	0.256711	Precocious central puberty	0.0266996	6.96e-07	family.ClostridialesvadinBB60group.id.11286	TRUE	0.00143633	26.3773
923	rs34088226	A	G	-0.117807	-0.17518	0.0589524	FALSE	FALSE	FALSE	0.435725	0.224753	Precocious central puberty	0.026924	7.66e-06	family.ClostridialesvadinBB60group.id.11286	TRUE	0.00104282	19.1433
924	rs55682560	C	T	-0.131519	0.0494956	0.0785682	FALSE	FALSE	FALSE	0.796724	0.19215	Precocious central puberty	0.0261319	4.97e-07	family.ClostridialesvadinBB60group.id.11286	TRUE	0.00137924	25.3274
925	rs6588624	G	A	-0.0662317	-0.0114949	0.518846	FALSE	FALSE	FALSE	0.912692	0.104839	Precocious central puberty	0.0138147	1.79e-06	family.ClostridialesvadinBB60group.id.11286	TRUE	0.00125172	22.9828
926	rs66714985	A	C	0.116908	-0.10182	0.101971	FALSE	FALSE	FALSE	0.557799	0.173721	Precocious central puberty	0.0252447	4.85e-06	family.ClostridialesvadinBB60group.id.11286	TRUE	0.00116799	21.4437
927	rs6755871	C	G	-0.0613825	0.14216	0.485676	FALSE	TRUE	TRUE	0.175498	0.104934	Precocious central puberty	0.0138976	9.33e-06	family.ClostridialesvadinBB60group.id.11286	FALSE	0.00106255	19.5058
928	rs7226487	A	G	-0.0643682	0.00271832	0.452323	FALSE	FALSE	FALSE	0.979248	0.104503	Precocious central puberty	0.0138701	3.58e-06	family.ClostridialesvadinBB60group.id.11286	TRUE	0.00117293	21.5345
929	rs7538034	T	G	-0.078598	0.170153	0.162116	FALSE	FALSE	FALSE	0.232259	0.14244	Precocious central puberty	0.0165982	2.37e-06	family.ClostridialesvadinBB60group.id.11286	TRUE	0.00122115	22.4208
930	rs7725895	A	G	-0.116224	-0.278321	0.12061	FALSE	FALSE	FALSE	0.0861569	0.162188	Precocious central puberty	0.0240367	3.94e-06	family.ClostridialesvadinBB60group.id.11286	TRUE	0.00127317	23.3772
931	rs989682	A	G	0.070194	-0.174072	0.230086	FALSE	FALSE	FALSE	0.15988	0.123853	Precocious central puberty	0.0155364	6.85e-06	family.ClostridialesvadinBB60group.id.11286	TRUE	0.00111177	20.4104
932	rs9979874	G	C	-0.0738925	0.239402	0.326933	FALSE	TRUE	TRUE	0.0333104	0.112484	Precocious central puberty	0.0150911	1.05e-06	family.ClostridialesvadinBB60group.id.11286	FALSE	0.00130554	23.9723
933	rs10741777	T	C	-0.0973842	-0.016194	0.308548	FALSE	FALSE	FALSE	0.886451	0.113406	Precocious central puberty	0.0194791	7.69e-07	genus.LachnospiraceaeUCG008.id.11328	TRUE	0.00136097	24.9914
934	rs10751237	A	C	-0.082075	0.0625474	0.309852	FALSE	FALSE	FALSE	0.580386	0.113142	Precocious central puberty	0.0174377	3.17e-06	genus.LachnospiraceaeUCG008.id.11328	TRUE	0.00120648	22.1511
935	rs10793103	C	T	0.0974344	0.0359557	0.44975	FALSE	FALSE	FALSE	0.732147	0.10505	Precocious central puberty	0.0181279	9.35e-08	genus.LachnospiraceaeUCG008.id.11328	TRUE	0.0015727	28.8856
936	rs10801803	G	A	-0.117029	-0.0811442	0.142255	FALSE	FALSE	FALSE	0.592337	0.151543	Precocious central puberty	0.0243085	1.4e-06	genus.LachnospiraceaeUCG008.id.11328	TRUE	0.00126219	23.1753
937	rs11236216	T	C	0.083842	-0.0870924	0.478053	FALSE	FALSE	FALSE	0.410286	0.105773	Precocious central puberty	0.0176709	2.35e-06	genus.LachnospiraceaeUCG008.id.11328	TRUE	0.00122596	22.5092
938	rs13024781	T	C	-0.0798769	-0.0927369	0.520948	FALSE	FALSE	FALSE	0.377304	0.10504	Precocious central puberty	0.0168846	2.29e-06	genus.LachnospiraceaeUCG008.id.11328	TRUE	0.0012188	22.3777
939	rs57091572	A	G	-0.110443	0.274437	0.131215	FALSE	FALSE	FALSE	0.0817749	0.157679	Precocious central puberty	0.0235801	2.86e-06	genus.LachnospiraceaeUCG008.id.11328	TRUE	0.00119471	21.9348
940	rs61944774	A	G	0.179838	-0.251095	0.0534038	FALSE	FALSE	FALSE	0.287044	0.235852	Precocious central puberty	0.0393797	6.34e-06	genus.LachnospiraceaeUCG008.id.11328	TRUE	0.00113586	20.8531
941	rs62277846	C	T	0.102292	0.0394866	0.192743	FALSE	FALSE	FALSE	0.765665	0.132483	Precocious central puberty	0.0212319	1.59e-06	genus.LachnospiraceaeUCG008.id.11328	TRUE	0.00126404	23.2093
942	rs67078837	T	C	-0.0845848	-0.175698	0.416985	FALSE	FALSE	FALSE	0.0949358	0.105214	Precocious central puberty	0.0170693	7.68e-07	genus.LachnospiraceaeUCG008.id.11328	TRUE	0.00133713	24.5532
943	rs75356640	G	A	0.136523	-0.183247	0.125104	FALSE	FALSE	FALSE	0.248827	0.158903	Precocious central puberty	0.0303128	9.83e-06	genus.LachnospiraceaeUCG008.id.11328	TRUE	0.0011048	20.2822
944	rs955844	A	C	0.112064	0.14789	0.1411	FALSE	FALSE	FALSE	0.319623	0.148599	Precocious central puberty	0.0228369	1.81e-06	genus.LachnospiraceaeUCG008.id.11328	TRUE	0.00131126	24.0775
945	rs9873555	G	C	-0.121162	0.257096	0.116237	FALSE	TRUE	TRUE	0.110176	0.160947	Precocious central puberty	0.0233467	2.41e-07	genus.LachnospiraceaeUCG008.id.11328	FALSE	0.00146637	26.9297
946	rs1074800	A	G	0.0492438	0.101671	0.418653	FALSE	FALSE	FALSE	0.337395	0.105982	Precocious central puberty	0.010887	6.15e-06	family.Erysipelotrichaceae.id.2149	TRUE	0.00111429	20.4567
947	rs10781552	C	T	-0.0552212	-0.0120207	0.280006	FALSE	FALSE	FALSE	0.918396	0.117328	Precocious central puberty	0.0116074	2.33e-06	family.Erysipelotrichaceae.id.2149	TRUE	0.00123255	22.6304
948	rs17530232	A	G	0.10305	-0.151378	0.0534593	FALSE	FALSE	FALSE	0.51659	0.233389	Precocious central puberty	0.0224648	2.79e-06	family.Erysipelotrichaceae.id.2149	TRUE	0.00114603	21.04
949	rs1884466	C	T	-0.0475363	-0.146794	0.520455	FALSE	FALSE	FALSE	0.162036	0.104984	Precocious central puberty	0.0106939	9.53e-06	family.Erysipelotrichaceae.id.2149	TRUE	0.00107626	19.7576
950	rs2300774	G	A	0.0524152	0.212084	0.439436	FALSE	FALSE	FALSE	0.0439552	0.105278	Precocious central puberty	0.0106784	8.95e-07	family.Erysipelotrichaceae.id.2149	TRUE	0.001312	24.0911
951	rs290833	T	G	-0.0497374	0.118917	0.494071	FALSE	FALSE	FALSE	0.25795	0.10512	Precocious central puberty	0.0111376	8.03e-06	family.Erysipelotrichaceae.id.2149	TRUE	0.00108619	19.9403
952	rs35161940	T	C	-0.0806041	0.00807368	0.106994	FALSE	FALSE	FALSE	0.961929	0.169142	Precocious central puberty	0.0167641	1.85e-06	family.Erysipelotrichaceae.id.2149	TRUE	0.00125895	23.1157
953	rs4078432	C	T	-0.0608929	-0.0398256	0.172748	FALSE	FALSE	FALSE	0.776124	0.140046	Precocious central puberty	0.0133764	4.23e-06	family.Erysipelotrichaceae.id.2149	TRUE	0.00112867	20.721
954	rs56970041	T	G	0.0724144	-0.109741	0.0613021	FALSE	FALSE	FALSE	0.617439	0.219709	Precocious central puberty	0.0164471	5.4e-06	family.Erysipelotrichaceae.id.2149	TRUE	0.00105588	19.3832
955	rs62504403	C	T	0.0681159	0.0329393	0.195175	FALSE	FALSE	FALSE	0.804313	0.132943	Precocious central puberty	0.0127883	1.12e-07	family.Erysipelotrichaceae.id.2149	TRUE	0.00154454	28.3675
956	rs7234058	T	C	-0.0945759	-0.0988888	0.0902482	FALSE	FALSE	FALSE	0.590308	0.183675	Precocious central puberty	0.0194091	9.12e-07	family.Erysipelotrichaceae.id.2149	TRUE	0.00129297	23.7412
957	rs7826267	T	G	-0.0839071	0.084006	0.068185	FALSE	FALSE	FALSE	0.694994	0.214254	Precocious central puberty	0.0199131	9.28e-06	family.Erysipelotrichaceae.id.2149	TRUE	0.000967166	17.7531
958	rs8003149	C	T	0.0538798	0.00983541	0.332922	FALSE	FALSE	FALSE	0.929379	0.110977	Precocious central puberty	0.0116888	4.08e-06	family.Erysipelotrichaceae.id.2149	TRUE	0.0011572	21.2454
959	rs1074800	A	G	0.0492438	0.101671	0.418653	FALSE	FALSE	FALSE	0.337395	0.105982	Precocious central puberty	0.010887	6.15e-06	class.Erysipelotrichia.id.2147	TRUE	0.00111429	20.4567
960	rs10781552	C	T	-0.0552212	-0.0120207	0.280006	FALSE	FALSE	FALSE	0.918396	0.117328	Precocious central puberty	0.0116074	2.33e-06	class.Erysipelotrichia.id.2147	TRUE	0.00123255	22.6304
961	rs17530232	A	G	0.10305	-0.151378	0.0534593	FALSE	FALSE	FALSE	0.51659	0.233389	Precocious central puberty	0.0224648	2.79e-06	class.Erysipelotrichia.id.2147	TRUE	0.00114603	21.04
962	rs1884466	C	T	-0.0475363	-0.146794	0.520455	FALSE	FALSE	FALSE	0.162036	0.104984	Precocious central puberty	0.0106939	9.53e-06	class.Erysipelotrichia.id.2147	TRUE	0.00107626	19.7576
963	rs2300774	G	A	0.0524152	0.212084	0.439436	FALSE	FALSE	FALSE	0.0439552	0.105278	Precocious central puberty	0.0106784	8.95e-07	class.Erysipelotrichia.id.2147	TRUE	0.001312	24.0911
964	rs290833	T	G	-0.0497374	0.118917	0.494071	FALSE	FALSE	FALSE	0.25795	0.10512	Precocious central puberty	0.0111376	8.03e-06	class.Erysipelotrichia.id.2147	TRUE	0.00108619	19.9403
965	rs35161940	T	C	-0.0806041	0.00807368	0.106994	FALSE	FALSE	FALSE	0.961929	0.169142	Precocious central puberty	0.0167641	1.85e-06	class.Erysipelotrichia.id.2147	TRUE	0.00125895	23.1157
966	rs4078432	C	T	-0.0608929	-0.0398256	0.172748	FALSE	FALSE	FALSE	0.776124	0.140046	Precocious central puberty	0.0133764	4.23e-06	class.Erysipelotrichia.id.2147	TRUE	0.00112867	20.721
967	rs56970041	T	G	0.0724144	-0.109741	0.0613021	FALSE	FALSE	FALSE	0.617439	0.219709	Precocious central puberty	0.0164471	5.4e-06	class.Erysipelotrichia.id.2147	TRUE	0.00105588	19.3832
968	rs62504403	C	T	0.0681159	0.0329393	0.195175	FALSE	FALSE	FALSE	0.804313	0.132943	Precocious central puberty	0.0127883	1.12e-07	class.Erysipelotrichia.id.2147	TRUE	0.00154454	28.3675
969	rs7234058	T	C	-0.0945759	-0.0988888	0.0902482	FALSE	FALSE	FALSE	0.590308	0.183675	Precocious central puberty	0.0194091	9.12e-07	class.Erysipelotrichia.id.2147	TRUE	0.00129297	23.7412
970	rs7826267	T	G	-0.0839071	0.084006	0.068185	FALSE	FALSE	FALSE	0.694994	0.214254	Precocious central puberty	0.0199131	9.28e-06	class.Erysipelotrichia.id.2147	TRUE	0.000967166	17.7531
971	rs8003149	C	T	0.0538798	0.00983541	0.332922	FALSE	FALSE	FALSE	0.929379	0.110977	Precocious central puberty	0.0116888	4.08e-06	class.Erysipelotrichia.id.2147	TRUE	0.0011572	21.2454
972	rs1074800	A	G	0.0492438	0.101671	0.418653	FALSE	FALSE	FALSE	0.337395	0.105982	Precocious central puberty	0.010887	6.15e-06	order.Erysipelotrichales.id.2148	TRUE	0.00111429	20.4567
973	rs10781552	C	T	-0.0552212	-0.0120207	0.280006	FALSE	FALSE	FALSE	0.918396	0.117328	Precocious central puberty	0.0116074	2.33e-06	order.Erysipelotrichales.id.2148	TRUE	0.00123255	22.6304
974	rs17530232	A	G	0.10305	-0.151378	0.0534593	FALSE	FALSE	FALSE	0.51659	0.233389	Precocious central puberty	0.0224648	2.79e-06	order.Erysipelotrichales.id.2148	TRUE	0.00114603	21.04
975	rs1884466	C	T	-0.0475363	-0.146794	0.520455	FALSE	FALSE	FALSE	0.162036	0.104984	Precocious central puberty	0.0106939	9.53e-06	order.Erysipelotrichales.id.2148	TRUE	0.00107626	19.7576
976	rs2300774	G	A	0.0524152	0.212084	0.439436	FALSE	FALSE	FALSE	0.0439552	0.105278	Precocious central puberty	0.0106784	8.95e-07	order.Erysipelotrichales.id.2148	TRUE	0.001312	24.0911
977	rs290833	T	G	-0.0497374	0.118917	0.494071	FALSE	FALSE	FALSE	0.25795	0.10512	Precocious central puberty	0.0111376	8.03e-06	order.Erysipelotrichales.id.2148	TRUE	0.00108619	19.9403
978	rs35161940	T	C	-0.0806041	0.00807368	0.106994	FALSE	FALSE	FALSE	0.961929	0.169142	Precocious central puberty	0.0167641	1.85e-06	order.Erysipelotrichales.id.2148	TRUE	0.00125895	23.1157
979	rs4078432	C	T	-0.0608929	-0.0398256	0.172748	FALSE	FALSE	FALSE	0.776124	0.140046	Precocious central puberty	0.0133764	4.23e-06	order.Erysipelotrichales.id.2148	TRUE	0.00112867	20.721
980	rs56970041	T	G	0.0724144	-0.109741	0.0613021	FALSE	FALSE	FALSE	0.617439	0.219709	Precocious central puberty	0.0164471	5.4e-06	order.Erysipelotrichales.id.2148	TRUE	0.00105588	19.3832
981	rs62504403	C	T	0.0681159	0.0329393	0.195175	FALSE	FALSE	FALSE	0.804313	0.132943	Precocious central puberty	0.0127883	1.12e-07	order.Erysipelotrichales.id.2148	TRUE	0.00154454	28.3675
982	rs7234058	T	C	-0.0945759	-0.0988888	0.0902482	FALSE	FALSE	FALSE	0.590308	0.183675	Precocious central puberty	0.0194091	9.12e-07	order.Erysipelotrichales.id.2148	TRUE	0.00129297	23.7412
983	rs7826267	T	G	-0.0839071	0.084006	0.068185	FALSE	FALSE	FALSE	0.694994	0.214254	Precocious central puberty	0.0199131	9.28e-06	order.Erysipelotrichales.id.2148	TRUE	0.000967166	17.7531
984	rs8003149	C	T	0.0538798	0.00983541	0.332922	FALSE	FALSE	FALSE	0.929379	0.110977	Precocious central puberty	0.0116888	4.08e-06	order.Erysipelotrichales.id.2148	TRUE	0.0011572	21.2454
985	rs10750258	A	C	-0.0491248	0.0835739	0.367312	FALSE	FALSE	FALSE	0.440609	0.108373	Precocious central puberty	0.010824	8.72e-06	phylum.Proteobacteria.id.2375	TRUE	0.00112186	20.5957
986	rs11126162	T	C	-0.0770689	0.0240212	0.0821873	FALSE	FALSE	FALSE	0.899766	0.19071	Precocious central puberty	0.0187079	9.26e-06	phylum.Proteobacteria.id.2375	TRUE	0.000924503	16.9692
987	rs11715072	G	A	-0.0519289	0.0321002	0.3013	FALSE	FALSE	FALSE	0.777537	0.113617	Precocious central puberty	0.0115246	6.9e-06	phylum.Proteobacteria.id.2375	TRUE	0.00110582	20.3009
988	rs12150865	C	T	0.0511615	0.0229138	0.486232	FALSE	FALSE	FALSE	0.832365	0.108253	Precocious central puberty	0.0106407	1.54e-06	phylum.Proteobacteria.id.2375	TRUE	0.00125892	23.1152
989	rs12467198	C	T	0.0498267	-0.00134775	0.44491	FALSE	FALSE	FALSE	0.989762	0.105028	Precocious central puberty	0.011138	6.31e-06	phylum.Proteobacteria.id.2375	TRUE	0.00109003	20.0109
990	rs2347697	G	T	0.0502281	0.0132255	0.309523	FALSE	FALSE	FALSE	0.90607	0.112083	Precocious central puberty	0.0108968	4.27e-06	phylum.Proteobacteria.id.2375	TRUE	0.00115716	21.2446
991	rs2532663	G	A	-0.125578	-0.0153181	0.101608	FALSE	FALSE	FALSE	0.930395	0.175368	Precocious central puberty	0.0258034	7.47e-07	phylum.Proteobacteria.id.2375	TRUE	0.00128978	23.6825
992	rs312757	C	G	-0.0517269	-0.109532	0.413665	FALSE	TRUE	TRUE	0.301483	0.106006	Precocious central puberty	0.0112854	4.84e-06	phylum.Proteobacteria.id.2375	FALSE	0.00114421	21.0065
993	rs3890996	T	G	-0.0474614	0.0283578	0.463869	FALSE	FALSE	FALSE	0.7862	0.104546	Precocious central puberty	0.0105645	6.95e-06	phylum.Proteobacteria.id.2375	TRUE	0.00109928	20.1808
994	rs4340090	C	T	-0.0668162	0.0118581	0.118557	FALSE	FALSE	FALSE	0.94157	0.161781	Precocious central puberty	0.0153387	9.99e-06	phylum.Proteobacteria.id.2375	TRUE	0.00103356	18.973
995	rs6707783	C	T	0.0849593	0.0104356	0.09227	FALSE	FALSE	FALSE	0.954085	0.181245	Precocious central puberty	0.0187782	8.09e-06	phylum.Proteobacteria.id.2375	TRUE	0.00111488	20.4675
996	rs72771021	C	T	0.141726	-0.44206	0.0689183	FALSE	FALSE	FALSE	0.0312846	0.205281	Precocious central puberty	0.0309242	7.18e-06	phylum.Proteobacteria.id.2375	TRUE	0.00114394	21.0017
997	rs74757828	A	T	0.0951285	0.117742	0.0760727	FALSE	TRUE	TRUE	0.550479	0.197209	Precocious central puberty	0.0216921	9.25e-06	phylum.Proteobacteria.id.2375	FALSE	0.00104752	19.2296
998	rs922773	C	T	-0.0803778	-0.0230411	0.101411	FALSE	FALSE	FALSE	0.89365	0.172351	Precocious central puberty	0.0157851	3.68e-07	phylum.Proteobacteria.id.2375	TRUE	0.00141177	25.9257
999	rs10759623	C	T	-0.162115	0.0712135	0.226952	FALSE	FALSE	FALSE	0.569667	0.125256	Precocious central puberty	0.032151	5.78e-07	family.FamilyXI.id.1936	TRUE	0.00138438	25.4219
1000	rs11547158	A	G	-0.177599	0.107055	0.133846	FALSE	FALSE	FALSE	0.490302	0.155191	Precocious central puberty	0.0372795	2.7e-06	family.FamilyXI.id.1936	TRUE	0.00123597	22.6932
1001	rs17379710	T	C	-0.116383	0.0577854	0.409963	FALSE	FALSE	FALSE	0.584832	0.105768	Precocious central puberty	0.0252125	3.97e-06	family.FamilyXI.id.1936	TRUE	0.00116051	21.3061
1002	rs2155352	A	G	-0.150538	0.268284	0.235886	FALSE	FALSE	FALSE	0.0293488	0.123135	Precocious central puberty	0.0302319	6.63e-07	family.FamilyXI.id.1936	TRUE	0.00135012	24.792
1003	rs2156611	T	C	-0.112486	-0.0353952	0.502431	FALSE	FALSE	FALSE	0.735526	0.104787	Precocious central puberty	0.0251099	9.43e-06	family.FamilyXI.id.1936	TRUE	0.00109304	20.0661
1004	rs3733511	A	G	0.128253	0.0317062	0.298578	FALSE	FALSE	FALSE	0.782092	0.114631	Precocious central puberty	0.0274718	3.39e-06	family.FamilyXI.id.1936	TRUE	0.001187	21.793
1005	rs488164	T	G	0.117998	-0.00572999	0.354843	FALSE	FALSE	FALSE	0.958024	0.108867	Precocious central puberty	0.025516	4.8e-06	family.FamilyXI.id.1936	TRUE	0.00116471	21.3833
1006	rs6025153	G	C	0.118619	-0.142876	0.387063	FALSE	TRUE	TRUE	0.183383	0.107392	Precocious central puberty	0.0261969	7.07e-06	family.FamilyXI.id.1936	FALSE	0.00111666	20.5002
1007	rs697771	A	G	-0.117677	0.193135	0.457328	FALSE	FALSE	FALSE	0.0672791	0.105549	Precocious central puberty	0.0251491	3.19e-06	family.FamilyXI.id.1936	TRUE	0.0011924	21.8923
1008	rs78222136	G	C	0.224835	-0.204419	0.0885531	FALSE	TRUE	TRUE	0.263622	0.182864	Precocious central puberty	0.0511672	8.41e-06	family.FamilyXI.id.1936	FALSE	0.00105169	19.3062
1009	rs10781340	G	A	0.0948915	-0.0611584	0.125995	FALSE	FALSE	FALSE	0.69884	0.158078	Precocious central puberty	0.0203221	4.32e-06	genus.Haemophilus.id.3698	TRUE	0.00118742	21.8007
1010	rs10840326	C	G	-0.0677384	0.132547	0.366161	FALSE	TRUE	TRUE	0.223052	0.108783	Precocious central puberty	0.0151463	7.37e-06	genus.Haemophilus.id.3698	FALSE	0.0010894	19.9992
1011	rs111582866	G	A	-0.124265	-0.178435	0.0878304	FALSE	FALSE	FALSE	0.328412	0.182576	Precocious central puberty	0.026016	1.27e-06	genus.Haemophilus.id.3698	TRUE	0.00124245	22.8124
1012	rs12191680	C	G	0.106544	-0.166026	0.10142	FALSE	TRUE	TRUE	0.341366	0.174494	Precocious central puberty	0.0200323	1.47e-07	genus.Haemophilus.id.3698	FALSE	0.00154003	28.2846
1013	rs12876183	T	A	0.0749201	0.0477433	0.3452	FALSE	TRUE	TRUE	0.664855	0.110206	Precocious central puberty	0.016711	9.62e-06	genus.Haemophilus.id.3698	FALSE	0.00109476	20.0977
1014	rs35509	G	A	0.128249	0.326153	0.0428079	FALSE	FALSE	FALSE	0.197023	0.252817	Precocious central puberty	0.0268779	2.01e-06	genus.Haemophilus.id.3698	TRUE	0.00123988	22.7651
1015	rs4822728	T	C	0.0705861	0.205578	0.483406	FALSE	FALSE	FALSE	0.04889	0.104378	Precocious central puberty	0.0151388	3.48e-06	genus.Haemophilus.id.3698	TRUE	0.00118398	21.7375
1016	rs56310940	G	C	-0.108393	-0.148931	0.122755	FALSE	TRUE	TRUE	0.346116	0.158076	Precocious central puberty	0.0247052	7.23e-06	genus.Haemophilus.id.3698	FALSE	0.00104851	19.2478
1017	rs76022354	C	T	0.244638	-0.079252	0.0497007	FALSE	FALSE	FALSE	0.742429	0.241152	Precocious central puberty	0.0505504	1.83e-06	genus.Haemophilus.id.3698	TRUE	0.00127539	23.418
1018	rs78909003	T	C	-0.246256	0.193388	0.0549606	FALSE	FALSE	FALSE	0.401101	0.230318	Precocious central puberty	0.0503924	1.67e-06	genus.Haemophilus.id.3698	TRUE	0.0013004	23.8779
1019	rs9328464	T	C	0.0723095	0.0342737	0.44564	FALSE	FALSE	FALSE	0.744879	0.105328	Precocious central puberty	0.0148799	1.42e-06	genus.Haemophilus.id.3698	TRUE	0.00128597	23.6124
1020	rs9382510	C	T	-0.093521	-0.0573041	0.264543	FALSE	FALSE	FALSE	0.633086	0.120037	Precocious central puberty	0.0172649	7.12e-08	genus.Haemophilus.id.3698	TRUE	0.00159735	29.339
1021	rs9574096	A	T	-0.0736375	-0.0719216	0.370819	FALSE	TRUE	TRUE	0.508999	0.108907	Precocious central puberty	0.0155227	2.18e-06	genus.Haemophilus.id.3698	FALSE	0.00122555	22.5017
1022	rs9895850	T	C	-0.192957	-0.536543	0.0441882	FALSE	FALSE	FALSE	0.0403655	0.26173	Precocious central puberty	0.0416755	2.14e-06	genus.Haemophilus.id.3698	TRUE	0.00116749	21.4344
1023	rs10787984	G	C	0.094316	0.189598	0.102207	FALSE	TRUE	TRUE	0.272717	0.172861	Precocious central puberty	0.0213513	9.62e-06	genus.Actinomyces.id.423	FALSE	0.00106282	19.5108
1024	rs2715439	C	T	0.0746684	-0.0590503	0.470804	FALSE	FALSE	FALSE	0.570771	0.104161	Precocious central puberty	0.0164822	6.27e-06	genus.Actinomyces.id.423	TRUE	0.00111779	20.5209
1025	rs34583783	G	T	0.126596	0.240511	0.0609814	FALSE	FALSE	FALSE	0.264797	0.21568	Precocious central puberty	0.0268461	4.49e-06	genus.Actinomyces.id.423	TRUE	0.00121102	22.2346
1026	rs35011108	A	G	0.232634	-0.0332311	0.0680288	FALSE	FALSE	FALSE	0.873324	0.208427	Precocious central puberty	0.0512044	6.34e-06	genus.Actinomyces.id.423	TRUE	0.0011242	20.6388
1027	rs4073240	G	A	0.0749687	0.109208	0.380398	FALSE	FALSE	FALSE	0.311088	0.107812	Precocious central puberty	0.0167368	7.94e-06	genus.Actinomyces.id.423	TRUE	0.0010928	20.0617
1028	rs4146653	G	A	0.0985224	0.066756	0.141545	FALSE	FALSE	FALSE	0.656265	0.149988	Precocious central puberty	0.0214182	4.5e-06	genus.Actinomyces.id.423	TRUE	0.0011524	21.157
1029	rs71315246	A	G	-0.0969809	-0.0901759	0.135337	FALSE	FALSE	FALSE	0.550979	0.151227	Precocious central puberty	0.021925	9.83e-06	genus.Actinomyces.id.423	TRUE	0.00106569	19.5634
1030	rs7915461	T	C	0.18776	0.055019	0.068752	FALSE	FALSE	FALSE	0.792753	0.209408	Precocious central puberty	0.0401636	5.92e-06	genus.Actinomyces.id.423	TRUE	0.00119021	21.8521
1031	rs10794359	T	C	-0.0953524	0.0263388	0.465179	FALSE	FALSE	FALSE	0.803903	0.106077	Precocious central puberty	0.02006	2.23e-06	genus.Anaerofilum.id.2053	TRUE	0.00123046	22.592
1032	rs1563175	A	C	0.0923834	0.12211	0.457896	FALSE	FALSE	FALSE	0.24511	0.105058	Precocious central puberty	0.0202157	5.54e-06	genus.Anaerofilum.id.2053	TRUE	0.00113741	20.8815
1033	rs17012738	T	G	0.0903417	0.00708609	0.490586	FALSE	FALSE	FALSE	0.946025	0.10467	Precocious central puberty	0.0200239	7.24e-06	genus.Anaerofilum.id.2053	TRUE	0.00110865	20.3531
1034	rs17096874	C	T	-0.126337	0.0377044	0.210894	FALSE	FALSE	FALSE	0.768794	0.128267	Precocious central puberty	0.0268919	2.86e-06	genus.Anaerofilum.id.2053	TRUE	0.00120198	22.0684
1035	rs17105491	G	C	-0.193107	-0.215298	0.0614947	FALSE	TRUE	TRUE	0.325756	0.219089	Precocious central puberty	0.0411187	1.57e-06	genus.Anaerofilum.id.2053	FALSE	0.00120115	22.0533
1036	rs4244069	G	A	-0.146775	-0.190823	0.127253	FALSE	FALSE	FALSE	0.230121	0.159013	Precocious central puberty	0.0326594	9.81e-06	genus.Anaerofilum.id.2053	TRUE	0.00110004	20.1947
1037	rs4506496	G	A	0.10309	0.163445	0.294922	FALSE	FALSE	FALSE	0.154922	0.114911	Precocious central puberty	0.0212861	1.49e-06	genus.Anaerofilum.id.2053	TRUE	0.00127728	23.4526
1038	rs712981	A	C	0.10076	0.0468852	0.384435	FALSE	FALSE	FALSE	0.663062	0.107611	Precocious central puberty	0.0202902	6.83e-07	genus.Anaerofilum.id.2053	TRUE	0.00134281	24.6576
1039	rs79598899	C	T	0.182586	0.382982	0.0463578	FALSE	FALSE	FALSE	0.109219	0.239107	Precocious central puberty	0.0357284	3.75e-07	genus.Anaerofilum.id.2053	TRUE	0.00142196	26.1131
1040	rs816292	T	C	-0.113003	0.219432	0.295206	FALSE	FALSE	FALSE	0.0559461	0.114798	Precocious central puberty	0.02204	2.64e-07	genus.Anaerofilum.id.2053	TRUE	0.0014313	26.2848
1041	rs9299345	T	C	-0.1364	-0.169303	0.0956377	FALSE	FALSE	FALSE	0.342515	0.178362	Precocious central puberty	0.0302372	8.04e-06	genus.Anaerofilum.id.2053	TRUE	0.00110831	20.3468
1042	rs10803434	A	T	-0.0692742	0.0152536	0.473743	FALSE	TRUE	TRUE	0.883809	0.104374	Precocious central puberty	0.0148866	3.55e-06	class.Alphaproteobacteria.id.2379	FALSE	0.00117934	21.6523
1043	rs12977163	G	C	0.0690234	0.0465325	0.390239	FALSE	TRUE	TRUE	0.665972	0.107793	Precocious central puberty	0.0153829	7.14e-06	class.Alphaproteobacteria.id.2379	FALSE	0.00109658	20.1312
1044	rs140912403	C	T	-0.160677	0.335303	0.0583511	FALSE	FALSE	FALSE	0.133735	0.223605	Precocious central puberty	0.0317708	6.2e-07	class.Alphaproteobacteria.id.2379	TRUE	0.00139267	25.5744
1045	rs17061716	G	C	0.0927341	0.041546	0.157401	FALSE	TRUE	TRUE	0.772318	0.143587	Precocious central puberty	0.0207569	9.33e-06	class.Alphaproteobacteria.id.2379	FALSE	0.00108713	19.9575
1046	rs34569731	A	G	0.0705145	0.0641514	0.421884	FALSE	FALSE	FALSE	0.555954	0.108941	Precocious central puberty	0.0157564	7.38e-06	class.Alphaproteobacteria.id.2379	TRUE	0.00109086	20.0261
1047	rs55876211	C	T	-0.080811	-0.073067	0.254476	FALSE	FALSE	FALSE	0.545071	0.12074	Precocious central puberty	0.0184159	7.54e-06	class.Alphaproteobacteria.id.2379	TRUE	0.00104881	19.2533
1048	rs62285697	C	T	0.0805256	0.0514596	0.252882	FALSE	FALSE	FALSE	0.670584	0.120982	Precocious central puberty	0.0180912	9.76e-06	class.Alphaproteobacteria.id.2379	TRUE	0.00107911	19.8101
1049	rs76784716	A	G	0.133271	-0.0731026	0.114243	FALSE	FALSE	FALSE	0.661898	0.16717	Precocious central puberty	0.0267738	5.09e-07	class.Alphaproteobacteria.id.2379	TRUE	0.00134918	24.7746
1050	rs7960664	G	A	0.0969489	-0.162361	0.085993	FALSE	FALSE	FALSE	0.380148	0.185001	Precocious central puberty	0.0215149	8.84e-06	class.Alphaproteobacteria.id.2379	TRUE	0.00110593	20.3031
1051	rs9813022	A	G	-0.0751277	-0.0695361	0.374981	FALSE	FALSE	FALSE	0.519789	0.10803	Precocious central puberty	0.0153867	1.05e-06	class.Alphaproteobacteria.id.2379	TRUE	0.00129822	23.8377
1052	rs10805326	G	A	0.0775151	-0.764071	0.00234423	TRUE	FALSE	FALSE	0.502983	1.14074	Precocious central puberty	0.0139665	3.55e-08	genus.Intestinibacter.id.11345	FALSE	0.00167676	30.8001
1053	rs11109097	C	T	0.0624272	-0.134394	0.490523	FALSE	FALSE	FALSE	0.202996	0.105567	Precocious central puberty	0.0138539	5.49e-06	genus.Intestinibacter.id.11345	TRUE	0.00110592	20.3028
1054	rs118030283	G	A	-0.151829	-0.018696	0.0456017	FALSE	FALSE	FALSE	0.939871	0.247851	Precocious central puberty	0.0324471	2.67e-06	genus.Intestinibacter.id.11345	TRUE	0.00119245	21.8932
1055	rs16938435	T	C	-0.112189	-0.285818	0.0966807	FALSE	FALSE	FALSE	0.104712	0.176167	Precocious central puberty	0.0235439	1.8e-06	genus.Intestinibacter.id.11345	TRUE	0.00123653	22.7035
1056	rs2098844	C	T	-0.0575295	-0.23369	0.377707	FALSE	FALSE	FALSE	0.0318787	0.108899	Precocious central puberty	0.0128416	6.79e-06	genus.Intestinibacter.id.11345	TRUE	0.00109313	20.0677
1057	rs2702387	A	G	0.0608559	-0.118351	0.405912	FALSE	FALSE	FALSE	0.265664	0.106325	Precocious central puberty	0.0132145	4.26e-06	genus.Intestinibacter.id.11345	TRUE	0.00115505	21.2057
1058	rs4327025	G	A	-0.0810346	0.0524315	0.185343	FALSE	FALSE	FALSE	0.697281	0.134788	Precocious central puberty	0.0154397	1.64e-07	genus.Intestinibacter.id.11345	TRUE	0.00149973	27.5434
1059	rs447950	A	G	0.0628342	-0.0115608	0.376412	FALSE	FALSE	FALSE	0.914492	0.107668	Precocious central puberty	0.0136652	5.64e-06	genus.Intestinibacter.id.11345	TRUE	0.00115148	21.1403
1060	rs478972	T	C	-0.142681	-0.109003	0.09119	FALSE	FALSE	FALSE	0.550682	0.182665	Precocious central puberty	0.0297116	1.82e-06	genus.Intestinibacter.id.11345	TRUE	0.00125584	23.0585
1061	rs6062862	A	G	0.0924508	0.11023	0.0824937	FALSE	FALSE	FALSE	0.571638	0.194877	Precocious central puberty	0.0204658	6.68e-06	genus.Intestinibacter.id.11345	TRUE	0.00111143	20.404
1062	rs62430350	T	C	0.151096	0.138343	0.0366283	FALSE	FALSE	FALSE	0.613413	0.273834	Precocious central puberty	0.0351476	6.84e-06	genus.Intestinibacter.id.11345	TRUE	0.00100664	18.4784
1063	rs68093214	C	T	0.0662258	0.0722884	0.240386	FALSE	FALSE	FALSE	0.555815	0.122716	Precocious central puberty	0.0149877	9.26e-06	genus.Intestinibacter.id.11345	TRUE	0.00106346	19.5225
1064	rs6875660	C	T	0.0890455	-0.237135	0.0603432	FALSE	FALSE	FALSE	0.272838	0.216255	Precocious central puberty	0.0193905	3.06e-06	genus.Intestinibacter.id.11345	TRUE	0.00114854	21.0862
1065	rs893394	G	A	0.0583322	0.0788996	0.453788	FALSE	FALSE	FALSE	0.456924	0.106059	Precocious central puberty	0.0130729	7.85e-06	genus.Intestinibacter.id.11345	TRUE	0.00108442	19.9078
1066	rs9348442	C	T	0.099082	-0.0500675	0.125647	FALSE	FALSE	FALSE	0.749637	0.156894	Precocious central puberty	0.0221625	6.26e-06	genus.Intestinibacter.id.11345	TRUE	0.00108863	19.985
1067	rs10805326	G	A	0.0566637	-0.764071	0.00234423	TRUE	FALSE	FALSE	0.502983	1.14074	Precocious central puberty	0.012276	4.03e-06	family.Peptostreptococcaceae.id.2042	FALSE	0.00116036	21.3034
1068	rs117020988	C	T	0.182411	-0.0179404	0.0811133	FALSE	FALSE	FALSE	0.924386	0.189025	Precocious central puberty	0.0372126	1.03e-06	family.Peptostreptococcaceae.id.2042	TRUE	0.00130844	24.0256
1069	rs12377846	C	A	-0.252	0.0958717	0.028056	FALSE	FALSE	FALSE	0.756042	0.308584	Precocious central puberty	0.0511627	7.26e-07	family.Peptostreptococcaceae.id.2042	TRUE	0.00132106	24.2576
1070	rs12986312	T	G	0.0571818	-0.155077	0.299692	FALSE	FALSE	FALSE	0.171972	0.113535	Precocious central puberty	0.0125947	5.77e-06	family.Peptostreptococcaceae.id.2042	TRUE	0.00112267	20.6107
1071	rs1467258	G	A	0.072584	0.0225756	0.18652	FALSE	FALSE	FALSE	0.866482	0.134276	Precocious central puberty	0.0162321	7.9e-06	family.Peptostreptococcaceae.id.2042	TRUE	0.00108908	19.9933
1072	rs1520207	C	T	0.0525658	0.0325868	0.499175	FALSE	FALSE	FALSE	0.75439	0.104159	Precocious central puberty	0.0112476	3.17e-06	family.Peptostreptococcaceae.id.2042	TRUE	0.00118952	21.8393
1073	rs2644627	C	G	-0.0558506	-0.0572277	0.428092	FALSE	TRUE	TRUE	0.58876	0.105853	Precocious central puberty	0.011224	6.33e-07	family.Peptostreptococcaceae.id.2042	FALSE	0.00134826	24.7578
1074	rs4692811	C	T	0.0642075	-0.045079	0.34166	FALSE	FALSE	FALSE	0.682141	0.110072	Precocious central puberty	0.0126913	4.21e-07	family.Peptostreptococcaceae.id.2042	TRUE	0.00139366	25.5926
1075	rs59865771	C	T	-0.0573764	-0.183076	0.34203	FALSE	FALSE	FALSE	0.0966296	0.110193	Precocious central puberty	0.0127192	7.69e-06	family.Peptostreptococcaceae.id.2042	TRUE	0.00110832	20.3469
1076	rs61841503	G	A	0.0919658	-0.102934	0.129719	FALSE	FALSE	FALSE	0.503082	0.153714	Precocious central puberty	0.0161331	9.8e-09	family.Peptostreptococcaceae.id.2042	TRUE	0.00176868	32.4915
1077	rs6721459	A	G	0.0509823	0.0304187	0.593791	FALSE	FALSE	FALSE	0.774415	0.106135	Precocious central puberty	0.0111975	5.08e-06	family.Peptostreptococcaceae.id.2042	TRUE	0.00112903	20.7276
1078	rs75819860	T	A	0.126264	0.093635	0.113223	FALSE	TRUE	TRUE	0.588409	0.173032	Precocious central puberty	0.0268383	2.49e-06	family.Peptostreptococcaceae.id.2042	FALSE	0.00120538	22.131
1079	rs76982728	T	C	0.124203	0.505559	0.0207906	FALSE	FALSE	FALSE	0.160474	0.360218	Precocious central puberty	0.0266923	3.24e-06	family.Peptostreptococcaceae.id.2042	TRUE	0.00117918	21.6492
1080	rs77540684	T	G	0.106725	0.280412	0.0954214	FALSE	FALSE	FALSE	0.118712	0.179728	Precocious central puberty	0.0245638	8.14e-06	family.Peptostreptococcaceae.id.2042	TRUE	0.00102825	18.8754
1081	rs9573937	A	G	-0.0693637	-0.198066	0.164635	FALSE	FALSE	FALSE	0.159543	0.140811	Precocious central puberty	0.0142907	1.71e-06	family.Peptostreptococcaceae.id.2042	TRUE	0.00128292	23.5563
1082	rs10810043	A	G	0.0515518	0.0780781	0.336304	FALSE	FALSE	FALSE	0.482082	0.111071	Precocious central puberty	0.0115923	9.27e-06	genus.Coprococcus3.id.11303	TRUE	0.00107716	19.7743
1083	rs11077359	T	C	-0.0645443	-0.138204	0.171284	FALSE	FALSE	FALSE	0.32197	0.139541	Precocious central puberty	0.0148833	9.64e-06	genus.Coprococcus3.id.11303	TRUE	0.00102441	18.8048
1084	rs11080344	C	T	0.0516921	-0.0957837	0.445286	FALSE	FALSE	FALSE	0.362207	0.105122	Precocious central puberty	0.0113054	4.79e-06	genus.Coprococcus3.id.11303	TRUE	0.00113863	20.904
1085	rs13247359	G	A	0.051211	0.0356611	0.446322	FALSE	FALSE	FALSE	0.733723	0.104831	Precocious central puberty	0.0113031	7.33e-06	genus.Coprococcus3.id.11303	TRUE	0.00111801	20.5251
1086	rs13394391	C	T	-0.0709302	-0.191493	0.154305	FALSE	FALSE	FALSE	0.184519	0.144308	Precocious central puberty	0.0150918	2.2e-06	genus.Coprococcus3.id.11303	TRUE	0.00120298	22.0868
1087	rs178271	T	C	0.145257	-0.631769	0.017034	FALSE	FALSE	FALSE	0.110275	0.395607	Precocious central puberty	0.0294239	7.81e-07	genus.Coprococcus3.id.11303	TRUE	0.00132708	24.3684
1088	rs34731438	T	G	-0.0626607	-0.0657768	0.249806	FALSE	FALSE	FALSE	0.58788	0.12138	Precocious central puberty	0.0137305	7.71e-06	genus.Coprococcus3.id.11303	TRUE	0.0011343	20.8244
1089	rs4575475	G	A	0.0619514	-0.0203474	0.230546	FALSE	FALSE	FALSE	0.87025	0.124571	Precocious central puberty	0.0137787	7.04e-06	genus.Coprococcus3.id.11303	TRUE	0.00110105	20.2133
1090	rs62481985	G	C	-0.0582385	0.121449	0.422541	FALSE	TRUE	TRUE	0.252724	0.106184	Precocious central puberty	0.0115052	4.18e-07	genus.Coprococcus3.id.11303	FALSE	0.00139516	25.6203
1091	rs6994742	C	T	0.0551306	0.120026	0.391003	FALSE	FALSE	FALSE	0.263166	0.107268	Precocious central puberty	0.0123929	7.84e-06	genus.Coprococcus3.id.11303	TRUE	0.00107788	19.7874
1092	rs7521171	G	A	-0.0596434	0.0855347	0.309904	FALSE	FALSE	FALSE	0.451403	0.11358	Precocious central puberty	0.0129279	4.32e-06	genus.Coprococcus3.id.11303	TRUE	0.00115923	21.2826
1093	rs8100692	T	C	0.0577411	-0.225283	0.558506	FALSE	FALSE	FALSE	0.0315493	0.104779	Precocious central puberty	0.0113476	4.16e-07	genus.Coprococcus3.id.11303	TRUE	0.00140978	25.889
1094	rs10815577	C	G	-0.0683706	-0.188754	0.421172	FALSE	TRUE	TRUE	0.0740304	0.10566	Precocious central puberty	0.0143691	1.72e-06	genus.LachnospiraceaeUCG001.id.11321	FALSE	0.00123296	22.6379
1095	rs12131224	C	T	0.117095	0.0200811	0.109133	FALSE	FALSE	FALSE	0.905668	0.169454	Precocious central puberty	0.02591	7.4e-06	genus.LachnospiraceaeUCG001.id.11321	TRUE	0.00111241	20.422
1096	rs2050911	G	A	0.0751466	0.00192242	0.337613	FALSE	FALSE	FALSE	0.986174	0.110932	Precocious central puberty	0.0153934	1.11e-06	genus.LachnospiraceaeUCG001.id.11321	TRUE	0.00129773	23.8287
1097	rs2371284	T	C	-0.0761893	-0.161201	0.231827	FALSE	FALSE	FALSE	0.195894	0.12464	Precocious central puberty	0.0170127	7.56e-06	genus.LachnospiraceaeUCG001.id.11321	TRUE	0.00109237	20.0537
1098	rs437876	T	C	0.0784637	-0.126147	0.35549	FALSE	FALSE	FALSE	0.249662	0.109582	Precocious central puberty	0.0144768	7.17e-08	genus.LachnospiraceaeUCG001.id.11321	TRUE	0.00159919	29.3729
1099	rs4981345	T	C	-0.0681973	-0.152615	0.328953	FALSE	FALSE	FALSE	0.172216	0.111796	Precocious central puberty	0.0149831	6.09e-06	genus.LachnospiraceaeUCG001.id.11321	TRUE	0.00112834	20.7148
1100	rs573933	T	C	-0.107898	-0.0508454	0.107362	FALSE	FALSE	FALSE	0.76194	0.167844	Precocious central puberty	0.0232346	3.11e-06	genus.LachnospiraceaeUCG001.id.11321	TRUE	0.00117449	21.5631
1101	rs62496417	T	G	-0.0748504	-0.152274	0.214782	FALSE	FALSE	FALSE	0.228337	0.126405	Precocious central puberty	0.0165681	5.88e-06	genus.LachnospiraceaeUCG001.id.11321	TRUE	0.00111164	20.4079
1102	rs7213933	T	A	-0.0816269	-0.0284433	0.158648	FALSE	TRUE	TRUE	0.842462	0.143115	Precocious central puberty	0.01838	9.02e-06	genus.LachnospiraceaeUCG001.id.11321	FALSE	0.00107426	19.7209
1103	rs7341608	T	C	-0.0784757	-0.0743752	0.134229	FALSE	FALSE	FALSE	0.624189	0.15181	Precocious central puberty	0.0177648	9.48e-06	genus.LachnospiraceaeUCG001.id.11321	TRUE	0.00106289	19.5121
1104	rs74034332	G	A	0.168045	0.0108194	0.061511	FALSE	FALSE	FALSE	0.960408	0.217949	Precocious central puberty	0.0382637	3.33e-06	genus.LachnospiraceaeUCG001.id.11321	TRUE	0.00105057	19.2856
1105	rs78848836	A	G	-0.118868	0.312433	0.102771	FALSE	FALSE	FALSE	0.0707913	0.172919	Precocious central puberty	0.0259753	3.38e-06	genus.LachnospiraceaeUCG001.id.11321	TRUE	0.00114055	20.9392
1106	rs79476906	T	A	-0.087088	0.057413	0.151072	FALSE	TRUE	TRUE	0.692223	0.145041	Precocious central puberty	0.0197008	8.27e-06	genus.LachnospiraceaeUCG001.id.11321	FALSE	0.00106435	19.5389
1107	rs8104225	A	G	0.0892098	-0.125116	0.21821	FALSE	FALSE	FALSE	0.331098	0.128733	Precocious central puberty	0.0197665	8.04e-06	genus.LachnospiraceaeUCG001.id.11321	TRUE	0.00110939	20.3666
1108	rs9403580	C	T	0.107801	0.237082	0.130026	FALSE	FALSE	FALSE	0.128284	0.155882	Precocious central puberty	0.0229777	3.47e-06	genus.LachnospiraceaeUCG001.id.11321	TRUE	0.00119869	22.008
1109	rs985416	C	T	0.0970258	-0.042319	0.180341	FALSE	FALSE	FALSE	0.754083	0.135092	Precocious central puberty	0.0181807	1.46e-07	genus.LachnospiraceaeUCG001.id.11321	TRUE	0.00155053	28.4778
1110	rs10827477	A	G	-0.0547387	0.045068	0.350431	FALSE	FALSE	FALSE	0.681434	0.109786	Precocious central puberty	0.0115163	2.19e-06	genus.Ruminiclostridium5.id.11355	TRUE	0.00123034	22.5898
1111	rs113753996	T	C	0.0820689	0.183708	0.181505	FALSE	FALSE	FALSE	0.174951	0.135431	Precocious central puberty	0.0174463	3.99e-06	genus.Ruminiclostridium5.id.11355	TRUE	0.00120512	22.1261
1112	rs1223978	T	C	0.0484169	-0.0901981	0.467895	FALSE	FALSE	FALSE	0.391194	0.105193	Precocious central puberty	0.0108254	8.16e-06	genus.Ruminiclostridium5.id.11355	TRUE	0.00108951	20.0012
1113	rs1492620	T	C	-0.0830505	-0.0220191	0.130321	FALSE	FALSE	FALSE	0.888562	0.157139	Precocious central puberty	0.0180073	3.53e-06	genus.Ruminiclostridium5.id.11355	TRUE	0.00115847	21.2686
1114	rs2286384	G	C	-0.0518814	0.119295	0.506082	FALSE	TRUE	TRUE	0.252964	0.104354	Precocious central puberty	0.0107482	1.44e-06	genus.Ruminiclostridium5.id.11355	FALSE	0.00126882	23.2971
1115	rs243585	C	G	-0.0585939	-0.0360328	0.28439	FALSE	TRUE	TRUE	0.758354	0.117126	Precocious central puberty	0.0121017	1.33e-06	genus.Ruminiclostridium5.id.11355	FALSE	0.00127661	23.4404
1116	rs2482038	C	A	0.0518991	-0.0436091	0.402445	FALSE	FALSE	FALSE	0.682717	0.106687	Precocious central puberty	0.0108777	1.7e-06	genus.Ruminiclostridium5.id.11355	TRUE	0.00123968	22.7614
1117	rs2791343	T	C	0.051717	-0.0253806	0.397715	FALSE	FALSE	FALSE	0.812676	0.107102	Precocious central puberty	0.0113369	5.54e-06	genus.Ruminiclostridium5.id.11355	TRUE	0.00113341	20.8081
1118	rs2801960	C	G	0.0520975	0.0490712	0.295274	FALSE	TRUE	TRUE	0.666742	0.113954	Precocious central puberty	0.0115111	6.21e-06	genus.Ruminiclostridium5.id.11355	FALSE	0.00111561	20.481
1119	rs2833828	G	A	0.0489617	0.215756	0.411512	FALSE	FALSE	FALSE	0.0421289	0.106167	Precocious central puberty	0.0108702	6.82e-06	genus.Ruminiclostridium5.id.11355	TRUE	0.00110499	20.2857
1120	rs4955951	A	G	-0.0713749	-0.0292063	0.116912	FALSE	FALSE	FALSE	0.857397	0.162539	Precocious central puberty	0.0165826	9.96e-06	genus.Ruminiclostridium5.id.11355	TRUE	0.00100913	18.5241
1121	rs6121460	G	A	0.0932955	0.270221	0.0820994	FALSE	FALSE	FALSE	0.162051	0.193263	Precocious central puberty	0.0199206	2.64e-06	genus.Ruminiclostridium5.id.11355	TRUE	0.00119453	21.9316
1122	rs73002572	G	C	0.181548	-0.0343247	0.116603	FALSE	TRUE	TRUE	0.834965	0.164755	Precocious central puberty	0.0414078	8.82e-06	genus.Ruminiclostridium5.id.11355	FALSE	0.00104703	19.2206
1123	rs79968837	A	G	-0.0950311	-0.247932	0.0509738	FALSE	FALSE	FALSE	0.291265	0.234929	Precocious central puberty	0.0193507	1.15e-06	genus.Ruminiclostridium5.id.11355	TRUE	0.00131331	24.1151
1124	rs8053158	A	G	-0.0740543	0.138346	0.121468	FALSE	FALSE	FALSE	0.388426	0.160405	Precocious central puberty	0.0159151	5.9e-06	genus.Ruminiclostridium5.id.11355	TRUE	0.00117915	21.6488
1125	rs10829821	T	C	-0.097606	-0.0845271	0.0915753	FALSE	FALSE	FALSE	0.639552	0.180488	Precocious central puberty	0.0216072	3.47e-06	genus.Ruminiclostridium6.id.11356	TRUE	0.0011114	20.4036
1126	rs116969552	A	G	-0.166823	-0.430268	0.0285365	FALSE	FALSE	FALSE	0.174812	0.317095	Precocious central puberty	0.0376681	9.16e-06	genus.Ruminiclostridium6.id.11356	TRUE	0.00106831	19.6117
1127	rs11992182	A	C	0.0625299	0.178382	0.221752	FALSE	FALSE	FALSE	0.158063	0.126367	Precocious central puberty	0.0137876	4.65e-06	genus.Ruminiclostridium6.id.11356	TRUE	0.00112025	20.5662
1128	rs1756364	G	T	0.0999189	0.238606	0.132235	FALSE	FALSE	FALSE	0.135685	0.159918	Precocious central puberty	0.0197169	2.54e-07	genus.Ruminiclostridium6.id.11356	TRUE	0.00139834	25.6787
1129	rs1871858	C	G	-0.105422	0.0362183	0.112061	FALSE	TRUE	TRUE	0.82761	0.166316	Precocious central puberty	0.0237274	9.12e-06	genus.Ruminiclostridium6.id.11356	FALSE	0.0010752	19.7383
1130	rs2548459	C	T	0.0554866	0.129233	0.410037	FALSE	FALSE	FALSE	0.221931	0.105807	Precocious central puberty	0.0122755	6.4e-06	genus.Ruminiclostridium6.id.11356	TRUE	0.0011128	20.4293
1131	rs35362464	C	A	0.0720077	0.157522	0.139508	FALSE	FALSE	FALSE	0.299377	0.151789	Precocious central puberty	0.0165387	8.99e-06	genus.Ruminiclostridium6.id.11356	TRUE	0.00103254	18.9544
1132	rs61060922	T	G	0.15913	0.147209	0.0324887	FALSE	FALSE	FALSE	0.609853	0.288485	Precocious central puberty	0.0322283	1.09e-06	genus.Ruminiclostridium6.id.11356	TRUE	0.00132755	24.3769
1133	rs663262	T	C	-0.13498	0.0893498	0.033331	FALSE	FALSE	FALSE	0.755325	0.286722	Precocious central puberty	0.0310715	3.39e-06	genus.Ruminiclostridium6.id.11356	TRUE	0.00102795	18.87
1134	rs67479537	T	C	0.118994	-0.0231156	0.0480284	FALSE	FALSE	FALSE	0.924762	0.244772	Precocious central puberty	0.026487	9.3e-06	genus.Ruminiclostridium6.id.11356	TRUE	0.00109928	20.1808
1135	rs71414120	T	G	0.200894	-0.00784622	0.0516782	FALSE	FALSE	FALSE	0.973244	0.233939	Precocious central puberty	0.0406434	1.08e-06	genus.Ruminiclostridium6.id.11356	TRUE	0.00133038	24.4291
1136	rs72991535	T	G	0.135604	-0.0732946	0.0349327	FALSE	FALSE	FALSE	0.796084	0.283627	Precocious central puberty	0.0295174	4.95e-06	genus.Ruminiclostridium6.id.11356	TRUE	0.00114944	21.1028
1137	rs73176030	T	C	0.058665	-0.0725174	0.272964	FALSE	FALSE	FALSE	0.532772	0.116255	Precocious central puberty	0.013208	7.29e-06	genus.Ruminiclostridium6.id.11356	TRUE	0.00107453	19.726
1138	rs77193512	A	G	0.0736533	-0.000828813	0.247576	FALSE	FALSE	FALSE	0.994559	0.12153	Precocious central puberty	0.0153163	1.3e-06	genus.Ruminiclostridium6.id.11356	TRUE	0.00125929	23.122
1139	rs792058	G	A	0.0554234	-0.027436	0.434623	FALSE	FALSE	FALSE	0.795807	0.106022	Precocious central puberty	0.0125423	8.58e-06	genus.Ruminiclostridium6.id.11356	TRUE	0.00106358	19.5247
1140	rs79968172	G	A	0.11614	0.0476792	0.0585306	FALSE	FALSE	FALSE	0.826566	0.217606	Precocious central puberty	0.0243083	1.66e-06	genus.Ruminiclostridium6.id.11356	TRUE	0.00124311	22.8246
1141	rs9555756	A	C	-0.0804138	-0.0836847	0.0844403	FALSE	FALSE	FALSE	0.657567	0.188788	Precocious central puberty	0.0176692	7.1e-06	genus.Ruminiclostridium6.id.11356	TRUE	0.00112808	20.71
1142	rs10831953	G	A	0.0537537	-0.21714	0.299197	FALSE	FALSE	FALSE	0.0565132	0.113861	Precocious central puberty	0.0123746	9.95e-06	order.Bifidobacteriales.id.432	TRUE	0.0010278	18.8672
1143	rs10841473	G	C	-0.0613031	0.0471198	0.23124	FALSE	TRUE	TRUE	0.705188	0.124548	Precocious central puberty	0.0128844	2.28e-06	order.Bifidobacteriales.id.432	FALSE	0.00123282	22.6353
1144	rs10857328	T	A	0.0562	0.11378	0.283554	FALSE	TRUE	TRUE	0.3285	0.116442	Precocious central puberty	0.0126395	7.24e-06	order.Bifidobacteriales.id.432	FALSE	0.00107682	19.7681
1145	rs11655079	T	C	-0.0586146	-0.166793	0.185878	FALSE	FALSE	FALSE	0.219525	0.135848	Precocious central puberty	0.0129952	5.92e-06	order.Bifidobacteriales.id.432	TRUE	0.00110807	20.3424
1146	rs11745923	G	T	0.0579759	0.175663	0.393337	FALSE	FALSE	FALSE	0.0998918	0.106762	Precocious central puberty	0.0121021	2.49e-06	order.Bifidobacteriales.id.432	TRUE	0.00124976	22.9469
1147	rs12446429	T	C	0.0810099	-0.080004	0.19578	FALSE	FALSE	FALSE	0.555368	0.135661	Precocious central puberty	0.019073	8.53e-06	order.Bifidobacteriales.id.432	TRUE	0.000982677	18.0381
1148	rs12465599	A	G	0.0530218	0.100297	0.495309	FALSE	FALSE	FALSE	0.338277	0.104741	Precocious central puberty	0.0117672	7.13e-06	order.Bifidobacteriales.id.432	TRUE	0.00110582	20.301
1149	rs13020688	G	A	0.0584045	-0.16355	0.304318	FALSE	FALSE	FALSE	0.14871	0.113254	Precocious central puberty	0.0122081	1.57e-06	order.Bifidobacteriales.id.432	TRUE	0.00124639	22.8847
1150	rs182549	C	T	0.11707	0.0839649	0.397941	FALSE	FALSE	FALSE	0.436507	0.107909	Precocious central puberty	0.0126703	5.94e-20	order.Bifidobacteriales.id.432	TRUE	0.00463338	85.3624
1151	rs1879087	C	T	0.105039	-0.0148899	0.0707396	FALSE	FALSE	FALSE	0.942051	0.204835	Precocious central puberty	0.0239306	1.05e-06	order.Bifidobacteriales.id.432	TRUE	0.0010494	19.2641
1152	rs1961273	C	T	0.0688125	-0.0540478	0.295786	FALSE	FALSE	FALSE	0.639523	0.115396	Precocious central puberty	0.0131699	1.7e-07	order.Bifidobacteriales.id.432	TRUE	0.00148636	27.2974
1153	rs4567981	T	A	0.0577763	-0.0624235	0.526881	FALSE	TRUE	TRUE	0.550228	0.104489	Precocious central puberty	0.0117388	8.88e-07	order.Bifidobacteriales.id.432	FALSE	0.0013191	24.2215
1154	rs4957061	T	C	0.0569873	0.00866	0.422321	FALSE	FALSE	FALSE	0.934792	0.105845	Precocious central puberty	0.0116907	1.15e-06	order.Bifidobacteriales.id.432	TRUE	0.00129393	23.7588
1155	rs540489	T	G	-0.0632518	-0.00149052	0.175671	FALSE	FALSE	FALSE	0.991304	0.136761	Precocious central puberty	0.013817	5.37e-06	order.Bifidobacteriales.id.432	TRUE	0.00114137	20.9544
1156	rs55888705	A	G	0.053673	-0.114192	0.280957	FALSE	FALSE	FALSE	0.327123	0.116532	Precocious central puberty	0.0120586	8.66e-06	order.Bifidobacteriales.id.432	TRUE	0.00107907	19.8093
1157	rs638382	T	C	-0.0602866	-0.00328104	0.44803	FALSE	FALSE	FALSE	0.975076	0.105017	Precocious central puberty	0.0122474	5.56e-07	order.Bifidobacteriales.id.432	TRUE	0.00131942	24.2274
1158	rs6430601	T	G	0.0845099	-0.00509992	0.122054	FALSE	FALSE	FALSE	0.974581	0.160054	Precocious central puberty	0.016945	2.46e-07	order.Bifidobacteriales.id.432	TRUE	0.00135439	24.8705
1159	rs677208	G	C	0.0728589	-0.0161442	0.170629	FALSE	TRUE	TRUE	0.908467	0.140417	Precocious central puberty	0.0164821	6e-06	order.Bifidobacteriales.id.432	FALSE	0.00106434	19.5387
1160	rs6899771	A	G	-0.0914312	0.0598381	0.100512	FALSE	FALSE	FALSE	0.73058	0.17377	Precocious central puberty	0.0202604	7.28e-06	order.Bifidobacteriales.id.432	TRUE	0.00110921	20.3633
1161	rs7174549	C	T	0.0551726	0.0448216	0.359129	FALSE	FALSE	FALSE	0.681059	0.10905	Precocious central puberty	0.0124655	6.87e-06	order.Bifidobacteriales.id.432	TRUE	0.00106701	19.5877
1162	rs7322849	T	C	0.110676	0.461064	0.0908834	FALSE	FALSE	FALSE	0.0107731	0.180812	Precocious central puberty	0.0200996	1.74e-08	order.Bifidobacteriales.id.432	TRUE	0.0016505	30.3169
1163	rs7570971	A	C	0.112508	0.0644784	0.409436	FALSE	FALSE	FALSE	0.55103	0.108146	Precocious central puberty	0.0125178	2.53e-19	order.Bifidobacteriales.id.432	TRUE	0.00438531	80.772
1164	rs7588568	A	C	-0.060716	-0.0385523	0.24609	FALSE	FALSE	FALSE	0.749214	0.120598	Precocious central puberty	0.0130605	3.73e-06	order.Bifidobacteriales.id.432	TRUE	0.001177	21.6092
1165	rs76671854	C	G	-0.0892981	0.162438	0.124591	FALSE	TRUE	TRUE	0.30547	0.158511	Precocious central puberty	0.0183177	1.04e-06	order.Bifidobacteriales.id.432	FALSE	0.00129414	23.7627
1166	rs857444	C	T	0.0553965	-0.0754022	0.370223	FALSE	FALSE	FALSE	0.486989	0.108476	Precocious central puberty	0.0120669	3.82e-06	order.Bifidobacteriales.id.432	TRUE	0.00114782	21.0729
1167	rs10831953	G	A	0.0537537	-0.21714	0.299197	FALSE	FALSE	FALSE	0.0565132	0.113861	Precocious central puberty	0.0123746	9.95e-06	family.Bifidobacteriaceae.id.433	TRUE	0.0010278	18.8672
1168	rs10841473	G	C	-0.0613031	0.0471198	0.23124	FALSE	TRUE	TRUE	0.705188	0.124548	Precocious central puberty	0.0128844	2.28e-06	family.Bifidobacteriaceae.id.433	FALSE	0.00123282	22.6353
1169	rs10857328	T	A	0.0562	0.11378	0.283554	FALSE	TRUE	TRUE	0.3285	0.116442	Precocious central puberty	0.0126395	7.24e-06	family.Bifidobacteriaceae.id.433	FALSE	0.00107682	19.7681
1170	rs11655079	T	C	-0.0586146	-0.166793	0.185878	FALSE	FALSE	FALSE	0.219525	0.135848	Precocious central puberty	0.0129952	5.92e-06	family.Bifidobacteriaceae.id.433	TRUE	0.00110807	20.3424
1171	rs11745923	G	T	0.0579759	0.175663	0.393337	FALSE	FALSE	FALSE	0.0998918	0.106762	Precocious central puberty	0.0121021	2.49e-06	family.Bifidobacteriaceae.id.433	TRUE	0.00124976	22.9469
1172	rs12446429	T	C	0.0810099	-0.080004	0.19578	FALSE	FALSE	FALSE	0.555368	0.135661	Precocious central puberty	0.019073	8.53e-06	family.Bifidobacteriaceae.id.433	TRUE	0.000982677	18.0381
1173	rs12465599	A	G	0.0530218	0.100297	0.495309	FALSE	FALSE	FALSE	0.338277	0.104741	Precocious central puberty	0.0117672	7.13e-06	family.Bifidobacteriaceae.id.433	TRUE	0.00110582	20.301
1174	rs13020688	G	A	0.0584045	-0.16355	0.304318	FALSE	FALSE	FALSE	0.14871	0.113254	Precocious central puberty	0.0122081	1.57e-06	family.Bifidobacteriaceae.id.433	TRUE	0.00124639	22.8847
1175	rs182549	C	T	0.11707	0.0839649	0.397941	FALSE	FALSE	FALSE	0.436507	0.107909	Precocious central puberty	0.0126703	5.94e-20	family.Bifidobacteriaceae.id.433	TRUE	0.00463338	85.3624
1176	rs1879087	C	T	0.105039	-0.0148899	0.0707396	FALSE	FALSE	FALSE	0.942051	0.204835	Precocious central puberty	0.0239306	1.05e-06	family.Bifidobacteriaceae.id.433	TRUE	0.0010494	19.2641
1177	rs1961273	C	T	0.0688125	-0.0540478	0.295786	FALSE	FALSE	FALSE	0.639523	0.115396	Precocious central puberty	0.0131699	1.7e-07	family.Bifidobacteriaceae.id.433	TRUE	0.00148636	27.2974
1178	rs4567981	T	A	0.0577763	-0.0624235	0.526881	FALSE	TRUE	TRUE	0.550228	0.104489	Precocious central puberty	0.0117388	8.88e-07	family.Bifidobacteriaceae.id.433	FALSE	0.0013191	24.2215
1179	rs4957061	T	C	0.0569873	0.00866	0.422321	FALSE	FALSE	FALSE	0.934792	0.105845	Precocious central puberty	0.0116907	1.15e-06	family.Bifidobacteriaceae.id.433	TRUE	0.00129393	23.7588
1180	rs540489	T	G	-0.0632518	-0.00149052	0.175671	FALSE	FALSE	FALSE	0.991304	0.136761	Precocious central puberty	0.013817	5.37e-06	family.Bifidobacteriaceae.id.433	TRUE	0.00114137	20.9544
1181	rs55888705	A	G	0.053673	-0.114192	0.280957	FALSE	FALSE	FALSE	0.327123	0.116532	Precocious central puberty	0.0120586	8.66e-06	family.Bifidobacteriaceae.id.433	TRUE	0.00107907	19.8093
1182	rs638382	T	C	-0.0602866	-0.00328104	0.44803	FALSE	FALSE	FALSE	0.975076	0.105017	Precocious central puberty	0.0122474	5.56e-07	family.Bifidobacteriaceae.id.433	TRUE	0.00131942	24.2274
1183	rs6430601	T	G	0.0845099	-0.00509992	0.122054	FALSE	FALSE	FALSE	0.974581	0.160054	Precocious central puberty	0.016945	2.46e-07	family.Bifidobacteriaceae.id.433	TRUE	0.00135439	24.8705
1184	rs677208	G	C	0.0728589	-0.0161442	0.170629	FALSE	TRUE	TRUE	0.908467	0.140417	Precocious central puberty	0.0164821	6e-06	family.Bifidobacteriaceae.id.433	FALSE	0.00106434	19.5387
1185	rs6899771	A	G	-0.0914312	0.0598381	0.100512	FALSE	FALSE	FALSE	0.73058	0.17377	Precocious central puberty	0.0202604	7.28e-06	family.Bifidobacteriaceae.id.433	TRUE	0.00110921	20.3633
1186	rs7174549	C	T	0.0551726	0.0448216	0.359129	FALSE	FALSE	FALSE	0.681059	0.10905	Precocious central puberty	0.0124655	6.87e-06	family.Bifidobacteriaceae.id.433	TRUE	0.00106701	19.5877
1187	rs7322849	T	C	0.110676	0.461064	0.0908834	FALSE	FALSE	FALSE	0.0107731	0.180812	Precocious central puberty	0.0200996	1.74e-08	family.Bifidobacteriaceae.id.433	TRUE	0.0016505	30.3169
1188	rs7570971	A	C	0.112508	0.0644784	0.409436	FALSE	FALSE	FALSE	0.55103	0.108146	Precocious central puberty	0.0125178	2.53e-19	family.Bifidobacteriaceae.id.433	TRUE	0.00438531	80.772
1189	rs7588568	A	C	-0.060716	-0.0385523	0.24609	FALSE	FALSE	FALSE	0.749214	0.120598	Precocious central puberty	0.0130605	3.73e-06	family.Bifidobacteriaceae.id.433	TRUE	0.001177	21.6092
1190	rs76671854	C	G	-0.0892981	0.162438	0.124591	FALSE	TRUE	TRUE	0.30547	0.158511	Precocious central puberty	0.0183177	1.04e-06	family.Bifidobacteriaceae.id.433	FALSE	0.00129414	23.7627
1191	rs857444	C	T	0.0553965	-0.0754022	0.370223	FALSE	FALSE	FALSE	0.486989	0.108476	Precocious central puberty	0.0120669	3.82e-06	family.Bifidobacteriaceae.id.433	TRUE	0.00114782	21.0729
1192	rs10840326	C	G	-0.0717634	0.132547	0.366161	FALSE	TRUE	TRUE	0.223052	0.108783	Precocious central puberty	0.0149229	1.44e-06	order.Pasteurellales.id.3688	FALSE	0.00125936	23.1233
1193	rs10965428	C	A	-0.119902	0.159088	0.0561346	FALSE	FALSE	FALSE	0.483138	0.226858	Precocious central puberty	0.0258219	4.29e-06	order.Pasteurellales.id.3688	TRUE	0.00117427	21.559
1194	rs111582866	G	A	-0.113957	-0.178435	0.0878304	FALSE	FALSE	FALSE	0.328412	0.182576	Precocious central puberty	0.0256403	7.07e-06	order.Pasteurellales.id.3688	TRUE	0.0010759	19.7511
1195	rs12050685	A	G	-0.0670948	-0.0601914	0.280902	FALSE	FALSE	FALSE	0.604842	0.116323	Precocious central puberty	0.015239	9.19e-06	order.Pasteurellales.id.3688	TRUE	0.00105586	19.3829
1196	rs12191680	C	G	0.102214	-0.166026	0.10142	FALSE	TRUE	TRUE	0.341366	0.174494	Precocious central puberty	0.0197189	3.05e-07	order.Pasteurellales.id.3688	FALSE	0.0014629	26.866
1197	rs16970009	A	G	0.187381	-0.614023	0.0198573	FALSE	FALSE	FALSE	0.0958893	0.368756	Precocious central puberty	0.0429572	7.32e-06	order.Pasteurellales.id.3688	TRUE	0.00103641	19.0254
1198	rs35510	A	G	0.122729	0.341189	0.0423544	FALSE	FALSE	FALSE	0.17961	0.254247	Precocious central puberty	0.0264958	4.02e-06	order.Pasteurellales.id.3688	TRUE	0.00116852	21.4533
1199	rs4822728	T	C	0.0685479	0.205578	0.483406	FALSE	FALSE	FALSE	0.04889	0.104378	Precocious central puberty	0.0149032	4.72e-06	order.Pasteurellales.id.3688	TRUE	0.0011522	21.1534
1200	rs6092684	A	T	0.0684647	-0.0782591	0.42882	FALSE	TRUE	TRUE	0.460052	0.105933	Precocious central puberty	0.014674	3.44e-06	order.Pasteurellales.id.3688	FALSE	0.00118556	21.7666
1201	rs62568866	T	A	-0.118018	0.0692172	0.106302	FALSE	TRUE	TRUE	0.683008	0.1695	Precocious central puberty	0.0259206	7.23e-06	order.Pasteurellales.id.3688	FALSE	0.00112906	20.7281
1202	rs6972479	A	G	-0.0781862	0.0804458	0.206301	FALSE	FALSE	FALSE	0.531413	0.128538	Precocious central puberty	0.0175366	7.75e-06	order.Pasteurellales.id.3688	TRUE	0.00108268	19.8758
1203	rs72756943	G	A	0.13988	0.0839102	0.0665706	FALSE	FALSE	FALSE	0.691871	0.211725	Precocious central puberty	0.0303029	3.35e-06	order.Pasteurellales.id.3688	TRUE	0.00116049	21.3057
1204	rs73139353	A	C	-0.222573	0.254416	0.0883634	FALSE	FALSE	FALSE	0.173072	0.186741	Precocious central puberty	0.0484634	8.71e-06	order.Pasteurellales.id.3688	TRUE	0.00114873	21.0896
1205	rs731534	C	G	-0.0986502	0.243623	0.112523	FALSE	TRUE	TRUE	0.143836	0.166677	Precocious central puberty	0.0216316	9.46e-06	order.Pasteurellales.id.3688	FALSE	0.00113273	20.7955
1206	rs76022354	C	T	0.24289	-0.079252	0.0497007	FALSE	FALSE	FALSE	0.742429	0.241152	Precocious central puberty	0.0500406	1.83e-06	order.Pasteurellales.id.3688	TRUE	0.00128297	23.5573
1207	rs78909003	T	C	-0.241159	0.193388	0.0549606	FALSE	FALSE	FALSE	0.401101	0.230318	Precocious central puberty	0.0498372	2.05e-06	order.Pasteurellales.id.3688	TRUE	0.00127511	23.4128
1208	rs9382510	C	T	-0.0881865	-0.0573041	0.264543	FALSE	FALSE	FALSE	0.633086	0.120037	Precocious central puberty	0.0169965	2.48e-07	order.Pasteurellales.id.3688	TRUE	0.00146572	26.9178
1209	rs9895850	T	C	-0.176406	-0.536543	0.0441882	FALSE	FALSE	FALSE	0.0403655	0.26173	Precocious central puberty	0.041017	9.08e-06	order.Pasteurellales.id.3688	TRUE	0.00100755	18.495
1210	rs9938097	T	C	-0.0710386	0.19154	0.389698	FALSE	FALSE	FALSE	0.0752212	0.107661	Precocious central puberty	0.0158024	8.23e-06	order.Pasteurellales.id.3688	TRUE	0.00110069	20.2066
1211	rs10840326	C	G	-0.0717634	0.132547	0.366161	FALSE	TRUE	TRUE	0.223052	0.108783	Precocious central puberty	0.0149229	1.44e-06	family.Pasteurellaceae.id.3689	FALSE	0.00125936	23.1233
1212	rs10965428	C	A	-0.119902	0.159088	0.0561346	FALSE	FALSE	FALSE	0.483138	0.226858	Precocious central puberty	0.0258219	4.29e-06	family.Pasteurellaceae.id.3689	TRUE	0.00117427	21.559
1213	rs111582866	G	A	-0.113957	-0.178435	0.0878304	FALSE	FALSE	FALSE	0.328412	0.182576	Precocious central puberty	0.0256403	7.07e-06	family.Pasteurellaceae.id.3689	TRUE	0.0010759	19.7511
1214	rs12050685	A	G	-0.0670948	-0.0601914	0.280902	FALSE	FALSE	FALSE	0.604842	0.116323	Precocious central puberty	0.015239	9.19e-06	family.Pasteurellaceae.id.3689	TRUE	0.00105586	19.3829
1215	rs12191680	C	G	0.102214	-0.166026	0.10142	FALSE	TRUE	TRUE	0.341366	0.174494	Precocious central puberty	0.0197189	3.05e-07	family.Pasteurellaceae.id.3689	FALSE	0.0014629	26.866
1216	rs16970009	A	G	0.187381	-0.614023	0.0198573	FALSE	FALSE	FALSE	0.0958893	0.368756	Precocious central puberty	0.0429572	7.32e-06	family.Pasteurellaceae.id.3689	TRUE	0.00103641	19.0254
1217	rs35510	A	G	0.122729	0.341189	0.0423544	FALSE	FALSE	FALSE	0.17961	0.254247	Precocious central puberty	0.0264958	4.02e-06	family.Pasteurellaceae.id.3689	TRUE	0.00116852	21.4533
1218	rs4822728	T	C	0.0685479	0.205578	0.483406	FALSE	FALSE	FALSE	0.04889	0.104378	Precocious central puberty	0.0149032	4.72e-06	family.Pasteurellaceae.id.3689	TRUE	0.0011522	21.1534
1219	rs6092684	A	T	0.0684647	-0.0782591	0.42882	FALSE	TRUE	TRUE	0.460052	0.105933	Precocious central puberty	0.014674	3.44e-06	family.Pasteurellaceae.id.3689	FALSE	0.00118556	21.7666
1220	rs62568866	T	A	-0.118018	0.0692172	0.106302	FALSE	TRUE	TRUE	0.683008	0.1695	Precocious central puberty	0.0259206	7.23e-06	family.Pasteurellaceae.id.3689	FALSE	0.00112906	20.7281
1221	rs6972479	A	G	-0.0781862	0.0804458	0.206301	FALSE	FALSE	FALSE	0.531413	0.128538	Precocious central puberty	0.0175366	7.75e-06	family.Pasteurellaceae.id.3689	TRUE	0.00108268	19.8758
1222	rs72756943	G	A	0.13988	0.0839102	0.0665706	FALSE	FALSE	FALSE	0.691871	0.211725	Precocious central puberty	0.0303029	3.35e-06	family.Pasteurellaceae.id.3689	TRUE	0.00116049	21.3057
1223	rs73139353	A	C	-0.222573	0.254416	0.0883634	FALSE	FALSE	FALSE	0.173072	0.186741	Precocious central puberty	0.0484634	8.71e-06	family.Pasteurellaceae.id.3689	TRUE	0.00114873	21.0896
1224	rs731534	C	G	-0.0986502	0.243623	0.112523	FALSE	TRUE	TRUE	0.143836	0.166677	Precocious central puberty	0.0216316	9.46e-06	family.Pasteurellaceae.id.3689	FALSE	0.00113273	20.7955
1225	rs76022354	C	T	0.24289	-0.079252	0.0497007	FALSE	FALSE	FALSE	0.742429	0.241152	Precocious central puberty	0.0500406	1.83e-06	family.Pasteurellaceae.id.3689	TRUE	0.00128297	23.5573
1226	rs78909003	T	C	-0.241159	0.193388	0.0549606	FALSE	FALSE	FALSE	0.401101	0.230318	Precocious central puberty	0.0498372	2.05e-06	family.Pasteurellaceae.id.3689	TRUE	0.00127511	23.4128
1227	rs9382510	C	T	-0.0881865	-0.0573041	0.264543	FALSE	FALSE	FALSE	0.633086	0.120037	Precocious central puberty	0.0169965	2.48e-07	family.Pasteurellaceae.id.3689	TRUE	0.00146572	26.9178
1228	rs9895850	T	C	-0.176406	-0.536543	0.0441882	FALSE	FALSE	FALSE	0.0403655	0.26173	Precocious central puberty	0.041017	9.08e-06	family.Pasteurellaceae.id.3689	TRUE	0.00100755	18.495
1229	rs9938097	T	C	-0.0710386	0.19154	0.389698	FALSE	FALSE	FALSE	0.0752212	0.107661	Precocious central puberty	0.0158024	8.23e-06	family.Pasteurellaceae.id.3689	TRUE	0.00110069	20.2066
1230	rs10841473	G	C	-0.0596572	0.0471198	0.23124	FALSE	TRUE	TRUE	0.705188	0.124548	Precocious central puberty	0.0117537	4.47e-07	phylum.Actinobacteria.id.400	FALSE	0.00140271	25.7591
1231	rs11766971	T	C	0.0476376	-0.058261	0.550922	FALSE	FALSE	FALSE	0.579676	0.105191	Precocious central puberty	0.010646	9.4e-06	phylum.Actinobacteria.id.400	TRUE	0.00109056	20.0205
1232	rs12528285	C	T	0.0809469	-0.188682	0.10895	FALSE	FALSE	FALSE	0.262819	0.168503	Precocious central puberty	0.0180784	5.69e-06	phylum.Actinobacteria.id.400	TRUE	0.00109196	20.0462
1233	rs13192624	T	C	-0.0522862	0.0710938	0.243847	FALSE	FALSE	FALSE	0.558046	0.121373	Precocious central puberty	0.0117742	9.33e-06	phylum.Actinobacteria.id.400	TRUE	0.00107409	19.7179
1234	rs1397793	G	A	-0.0521387	-0.181889	0.309511	FALSE	FALSE	FALSE	0.113819	0.115028	Precocious central puberty	0.0111587	3.74e-06	phylum.Actinobacteria.id.400	TRUE	0.00118898	21.8294
1235	rs1879087	C	T	0.101683	-0.0148899	0.0707396	FALSE	FALSE	FALSE	0.942051	0.204835	Precocious central puberty	0.0216503	2.48e-07	phylum.Actinobacteria.id.400	TRUE	0.0012013	22.0559
1236	rs34284163	A	T	-0.0603312	-0.00323785	0.214619	FALSE	TRUE	TRUE	0.979765	0.127657	Precocious central puberty	0.0136851	8.82e-06	phylum.Actinobacteria.id.400	FALSE	0.00105859	19.4329
1237	rs4429415	C	T	0.0581908	0.0241728	0.447407	FALSE	FALSE	FALSE	0.818094	0.1051	Precocious central puberty	0.0111343	2.05e-07	phylum.Actinobacteria.id.400	TRUE	0.00148708	27.3106
1238	rs4988235	G	A	0.084524	0.0718418	0.400712	FALSE	FALSE	FALSE	0.505415	0.107872	Precocious central puberty	0.0114729	1.12e-13	phylum.Actinobacteria.id.400	TRUE	0.00295072	54.2704
1239	rs55888705	A	G	0.0534221	-0.114192	0.280957	FALSE	FALSE	FALSE	0.327123	0.116532	Precocious central puberty	0.0109975	1.31e-06	phylum.Actinobacteria.id.400	TRUE	0.00128497	23.5942
1240	rs62448869	T	A	-0.0524531	0.0552759	0.537559	FALSE	TRUE	TRUE	0.599801	0.10535	Precocious central puberty	0.0108226	1.14e-06	phylum.Actinobacteria.id.400	FALSE	0.00127916	23.4873
1241	rs638382	T	C	-0.0501706	-0.00328104	0.44803	FALSE	FALSE	FALSE	0.975076	0.105017	Precocious central puberty	0.0111272	5.03e-06	phylum.Actinobacteria.id.400	TRUE	0.00110725	20.3273
1242	rs6430601	T	G	0.0700828	-0.00509992	0.122054	FALSE	FALSE	FALSE	0.974581	0.160054	Precocious central puberty	0.0153019	2.38e-06	phylum.Actinobacteria.id.400	TRUE	0.00114244	20.9741
1243	rs6496870	T	C	0.0510777	0.0604013	0.358778	FALSE	FALSE	FALSE	0.579521	0.109011	Precocious central puberty	0.0113809	4.62e-06	phylum.Actinobacteria.id.400	TRUE	0.00109707	20.1402
1244	rs6743026	T	C	0.0589446	-0.187556	0.193984	FALSE	FALSE	FALSE	0.159743	0.133403	Precocious central puberty	0.0134622	9.88e-06	phylum.Actinobacteria.id.400	TRUE	0.00104424	19.1693
1245	rs74037001	G	A	-0.0819391	0.0453147	0.0888227	FALSE	FALSE	FALSE	0.802783	0.181443	Precocious central puberty	0.0165334	6.71e-07	phylum.Actinobacteria.id.400	TRUE	0.00133746	24.5591
1246	rs75211493	G	A	0.0840786	-0.0417169	0.0715801	FALSE	FALSE	FALSE	0.836387	0.202002	Precocious central puberty	0.0184739	9.27e-06	phylum.Actinobacteria.id.400	TRUE	0.00112815	20.7114
1247	rs7570971	A	C	0.086653	0.0644784	0.409436	FALSE	FALSE	FALSE	0.55103	0.108146	Precocious central puberty	0.0113623	1.41e-14	phylum.Actinobacteria.id.400	TRUE	0.00316127	58.1552
1248	rs80124826	T	C	-0.124191	-0.338193	0.0275964	FALSE	FALSE	FALSE	0.289711	0.319425	Precocious central puberty	0.0278566	8.75e-06	phylum.Actinobacteria.id.400	TRUE	0.00108257	19.8737
1249	rs8047955	A	G	0.0521115	-0.105096	0.32868	FALSE	FALSE	FALSE	0.347417	0.11185	Precocious central puberty	0.0111192	2.66e-06	phylum.Actinobacteria.id.400	TRUE	0.00119619	21.962
1250	rs857444	C	T	0.0507315	-0.0754022	0.370223	FALSE	FALSE	FALSE	0.486989	0.108476	Precocious central puberty	0.0109885	3.8e-06	phylum.Actinobacteria.id.400	TRUE	0.00116086	21.3125
1251	rs9833771	T	C	0.0490077	-0.0189895	0.516473	FALSE	FALSE	FALSE	0.856575	0.105068	Precocious central puberty	0.0106564	4.07e-06	phylum.Actinobacteria.id.400	TRUE	0.00115188	21.1475
1252	rs10841473	G	C	-0.0583765	0.0471198	0.23124	FALSE	TRUE	TRUE	0.705188	0.124548	Precocious central puberty	0.0123353	2.59e-06	class.Actinobacteria.id.419	FALSE	0.00121968	22.3937
1253	rs11655079	T	C	-0.0560674	-0.166793	0.185878	FALSE	FALSE	FALSE	0.219525	0.135848	Precocious central puberty	0.0124286	5.93e-06	class.Actinobacteria.id.419	TRUE	0.00110841	20.3485
1254	rs11745923	G	T	0.0563759	0.175663	0.393337	FALSE	FALSE	FALSE	0.0998918	0.106762	Precocious central puberty	0.0115529	1.58e-06	class.Actinobacteria.id.419	TRUE	0.0012967	23.8098
1255	rs12049045	A	G	0.0510452	-0.0727727	0.382483	FALSE	FALSE	FALSE	0.497121	0.107172	Precocious central puberty	0.0114325	8.63e-06	class.Actinobacteria.id.419	TRUE	0.00108582	19.9334
1256	rs12899991	A	T	0.0719923	-0.01295	0.243565	FALSE	TRUE	TRUE	0.916472	0.123476	Precocious central puberty	0.0154661	4.03e-06	class.Actinobacteria.id.419	FALSE	0.00118004	21.6652
1257	rs134366	G	A	0.111877	-0.0808113	0.069332	FALSE	FALSE	FALSE	0.691594	0.203713	Precocious central puberty	0.023501	1.5e-06	class.Actinobacteria.id.419	TRUE	0.00123416	22.66
1258	rs1376754	G	A	0.0509242	0.147086	0.493819	FALSE	FALSE	FALSE	0.161216	0.104987	Precocious central puberty	0.0112503	6.71e-06	class.Actinobacteria.id.419	TRUE	0.00111593	20.4867
1259	rs1515761	T	C	0.0762317	-0.0791782	0.074371	FALSE	FALSE	FALSE	0.693956	0.201219	Precocious central puberty	0.0169884	4.96e-06	class.Actinobacteria.id.419	TRUE	0.00109671	20.1335
1260	rs182549	C	T	0.111489	0.0839649	0.397941	FALSE	FALSE	FALSE	0.436507	0.107909	Precocious central puberty	0.012066	3.79e-20	class.Actinobacteria.id.419	TRUE	0.00463367	85.3679
1261	rs1961273	C	T	0.0602969	-0.0540478	0.295786	FALSE	FALSE	FALSE	0.639523	0.115396	Precocious central puberty	0.0126047	1.75e-06	class.Actinobacteria.id.419	TRUE	0.00124619	22.8812
1262	rs35564151	G	A	0.05389	0.0802098	0.523689	FALSE	FALSE	FALSE	0.443545	0.104682	Precocious central puberty	0.0114886	1.87e-06	class.Actinobacteria.id.419	TRUE	0.0011983	22.0007
1263	rs4945008	A	G	0.0540741	-0.138566	0.392374	FALSE	FALSE	FALSE	0.195919	0.107144	Precocious central puberty	0.0121393	5.39e-06	class.Actinobacteria.id.419	TRUE	0.00108073	19.8399
1264	rs4954556	A	G	0.1226	-0.0587951	0.0646218	FALSE	FALSE	FALSE	0.781948	0.212426	Precocious central puberty	0.0247436	2.9e-07	class.Actinobacteria.id.419	TRUE	0.00133683	24.5476
1265	rs4957061	T	C	0.0496002	0.00866	0.422321	FALSE	FALSE	FALSE	0.934792	0.105845	Precocious central puberty	0.0111773	9.66e-06	class.Actinobacteria.id.419	TRUE	0.00107257	19.6898
1266	rs62168955	T	C	0.244958	0.206184	0.0977953	FALSE	FALSE	FALSE	0.250457	0.179409	Precocious central puberty	0.0499791	2.14e-06	class.Actinobacteria.id.419	TRUE	0.00130809	24.0191
1267	rs6430601	T	G	0.0760397	-0.00509992	0.122054	FALSE	FALSE	FALSE	0.974581	0.160054	Precocious central puberty	0.0161513	1.06e-06	class.Actinobacteria.id.419	TRUE	0.0012071	22.1625
1268	rs6660520	A	G	0.0711483	-0.00754266	0.272083	FALSE	FALSE	FALSE	0.948728	0.117297	Precocious central puberty	0.0134495	1.11e-07	class.Actinobacteria.id.419	TRUE	0.00152353	27.9812
1269	rs6730157	G	A	0.107534	0.0782545	0.406437	FALSE	FALSE	FALSE	0.470009	0.108316	Precocious central puberty	0.0119089	2.43e-19	class.Actinobacteria.id.419	TRUE	0.00442614	81.5275
1270	rs72767435	T	C	-0.126352	0.0341895	0.0545047	FALSE	FALSE	FALSE	0.884112	0.234563	Precocious central puberty	0.0273626	2.57e-06	class.Actinobacteria.id.419	TRUE	0.00116131	21.3208
1271	rs7322849	T	C	0.0944467	0.461064	0.0908834	FALSE	FALSE	FALSE	0.0107731	0.180812	Precocious central puberty	0.0192976	6.21e-07	class.Actinobacteria.id.419	TRUE	0.00130437	23.9508
1272	rs7700479	T	A	-0.0769653	-0.0534504	0.106404	FALSE	TRUE	TRUE	0.749338	0.167287	Precocious central puberty	0.0173933	8.62e-06	class.Actinobacteria.id.419	FALSE	0.00106651	19.5785
1273	rs80083040	T	G	0.155784	-0.0359351	0.0448099	FALSE	FALSE	FALSE	0.886354	0.251437	Precocious central puberty	0.0348017	8.62e-06	class.Actinobacteria.id.419	TRUE	0.00109137	20.0354
1274	rs8047955	A	G	0.0575816	-0.105096	0.32868	FALSE	FALSE	FALSE	0.347417	0.11185	Precocious central puberty	0.0116762	8.34e-07	class.Actinobacteria.id.419	TRUE	0.0013243	24.3173
1275	rs857444	C	T	0.0509553	-0.0754022	0.370223	FALSE	FALSE	FALSE	0.486989	0.108476	Precocious central puberty	0.011539	8.92e-06	class.Actinobacteria.id.419	TRUE	0.00106213	19.498
1276	rs961091	G	A	0.0501255	-0.146656	0.371569	FALSE	FALSE	FALSE	0.175087	0.10815	Precocious central puberty	0.011255	8.68e-06	class.Actinobacteria.id.419	TRUE	0.00108034	19.8327
1277	rs10841473	G	C	-0.0624207	0.0471198	0.23124	FALSE	TRUE	TRUE	0.705188	0.124548	Precocious central puberty	0.0129438	1.65e-06	genus.Bifidobacterium.id.436	FALSE	0.00126643	23.2532
1278	rs12022129	G	A	0.0619356	-0.000446383	0.276048	FALSE	FALSE	FALSE	0.99695	0.116779	Precocious central puberty	0.0138937	8e-06	genus.Bifidobacterium.id.436	TRUE	0.00108236	19.8699
1279	rs12465599	A	G	0.0535787	0.100297	0.495309	FALSE	FALSE	FALSE	0.338277	0.104741	Precocious central puberty	0.0118217	6.27e-06	genus.Bifidobacterium.id.436	TRUE	0.00111876	20.5387
1280	rs13020688	G	A	0.0562696	-0.16355	0.304318	FALSE	FALSE	FALSE	0.14871	0.113254	Precocious central puberty	0.0122617	4.07e-06	genus.Bifidobacterium.id.436	TRUE	0.00114695	21.057
1281	rs182549	C	T	0.119703	0.0839649	0.397941	FALSE	FALSE	FALSE	0.436507	0.107909	Precocious central puberty	0.0127294	1.28e-20	genus.Bifidobacterium.id.436	TRUE	0.00479856	88.4203
1282	rs1879087	C	T	0.105365	-0.0148899	0.0707396	FALSE	FALSE	FALSE	0.942051	0.204835	Precocious central puberty	0.0240529	1.45e-06	genus.Bifidobacterium.id.436	TRUE	0.00104521	19.1871
1283	rs1961273	C	T	0.0674036	-0.0540478	0.295786	FALSE	FALSE	FALSE	0.639523	0.115396	Precocious central puberty	0.0132319	3.51e-07	genus.Bifidobacterium.id.436	TRUE	0.00141289	25.9463
1284	rs2491158	G	A	0.0712624	0.0404462	0.133103	FALSE	FALSE	FALSE	0.793153	0.154246	Precocious central puberty	0.015983	8.05e-06	genus.Bifidobacterium.id.436	TRUE	0.00108277	19.8773
1285	rs2686790	T	C	0.070741	-0.0960088	0.147857	FALSE	FALSE	FALSE	0.51203	0.146426	Precocious central puberty	0.0157926	7.5e-06	genus.Bifidobacterium.id.436	TRUE	0.00109285	20.0626
1286	rs4567981	T	A	0.0562084	-0.0624235	0.526881	FALSE	TRUE	TRUE	0.550228	0.104489	Precocious central puberty	0.0117923	1.93e-06	genus.Bifidobacterium.id.436	FALSE	0.00123728	22.7173
1287	rs540489	T	G	-0.0637641	-0.00149052	0.175671	FALSE	FALSE	FALSE	0.991304	0.136761	Precocious central puberty	0.0138746	5.19e-06	genus.Bifidobacterium.id.436	TRUE	0.0011503	21.1186
1288	rs55888705	A	G	0.0546319	-0.114192	0.280957	FALSE	FALSE	FALSE	0.327123	0.116532	Precocious central puberty	0.0121139	6.67e-06	genus.Bifidobacterium.id.436	TRUE	0.00110776	20.3367
1289	rs56108664	T	C	0.0729971	0.0338241	0.128485	FALSE	FALSE	FALSE	0.826647	0.154445	Precocious central puberty	0.0157926	2.44e-06	genus.Bifidobacterium.id.436	TRUE	0.00116359	21.3628
1290	rs5746486	T	C	-0.0536216	0.0152388	0.388515	FALSE	FALSE	FALSE	0.887208	0.107438	Precocious central puberty	0.0120801	9e-06	genus.Bifidobacterium.id.436	TRUE	0.00107319	19.7013
1291	rs62181700	G	A	-0.0624643	-0.0388236	0.246099	FALSE	FALSE	FALSE	0.747555	0.120621	Precocious central puberty	0.0131205	2.17e-06	genus.Bifidobacterium.id.436	TRUE	0.00123431	22.6628
1292	rs638382	T	C	-0.0650864	-0.00328104	0.44803	FALSE	FALSE	FALSE	0.975076	0.105017	Precocious central puberty	0.0123008	9.45e-08	genus.Bifidobacterium.id.436	TRUE	0.00152424	27.9942
1293	rs6430601	T	G	0.0796261	-0.00509992	0.122054	FALSE	FALSE	FALSE	0.974581	0.160054	Precocious central puberty	0.0170313	1.09e-06	genus.Bifidobacterium.id.436	TRUE	0.00119041	21.8558
1294	rs7322849	T	C	0.112428	0.461064	0.0908834	FALSE	FALSE	FALSE	0.0107731	0.180812	Precocious central puberty	0.0201813	1.08e-08	genus.Bifidobacterium.id.436	TRUE	0.00168936	31.0319
1295	rs75344046	C	T	0.232354	0.157098	0.0471419	FALSE	FALSE	FALSE	0.526649	0.248129	Precocious central puberty	0.0505979	4.86e-06	genus.Bifidobacterium.id.436	TRUE	0.00114852	21.0857
1296	rs7570971	A	C	0.113335	0.0644784	0.409436	FALSE	FALSE	FALSE	0.55103	0.108146	Precocious central puberty	0.0125748	2.01e-19	genus.Bifidobacterium.id.436	TRUE	0.00440973	81.2238
1297	rs76671854	C	G	-0.0846055	0.162438	0.124591	FALSE	TRUE	TRUE	0.30547	0.158511	Precocious central puberty	0.0184003	3.96e-06	genus.Bifidobacterium.id.436	FALSE	0.00115145	21.1397
1298	rs857444	C	T	0.0558234	-0.0754022	0.370223	FALSE	FALSE	FALSE	0.486989	0.108476	Precocious central puberty	0.0121219	3.57e-06	genus.Bifidobacterium.id.436	TRUE	0.00115502	21.2052
1299	rs10842464	T	C	-0.0758215	-0.120227	0.301287	FALSE	FALSE	FALSE	0.289822	0.113581	Precocious central puberty	0.0172568	6.6e-06	genus.Paraprevotella.id.962	TRUE	0.0010515	19.3027
1300	rs140997932	T	C	-0.162376	0.334057	0.0557734	FALSE	FALSE	FALSE	0.141313	0.227108	Precocious central puberty	0.0354178	2.11e-06	genus.Paraprevotella.id.962	TRUE	0.00114473	21.016
1301	rs145020347	A	G	-0.12465	0.0597545	0.146224	FALSE	FALSE	FALSE	0.688928	0.14927	Precocious central puberty	0.0262323	4.03e-06	genus.Paraprevotella.id.962	TRUE	0.00122964	22.5769
1302	rs17109926	A	G	-0.0988335	-0.0581617	0.272277	FALSE	FALSE	FALSE	0.61927	0.117052	Precocious central puberty	0.0216172	6.75e-06	genus.Paraprevotella.id.962	TRUE	0.00113846	20.9008
1303	rs17785622	A	G	0.248065	0.378355	0.0385531	FALSE	FALSE	FALSE	0.166633	0.273555	Precocious central puberty	0.0524304	1.93e-06	genus.Paraprevotella.id.962	TRUE	0.00121909	22.383
1304	rs2081023	A	G	-0.122561	-0.00349939	0.141983	FALSE	FALSE	FALSE	0.981443	0.150446	Precocious central puberty	0.0236507	2.64e-07	genus.Paraprevotella.id.962	TRUE	0.00146211	26.8514
1305	rs3008582	T	C	0.10572	-0.209502	0.196668	FALSE	FALSE	FALSE	0.118407	0.134168	Precocious central puberty	0.0227246	4.36e-06	genus.Paraprevotella.id.962	TRUE	0.00117873	21.641
1306	rs3801748	G	A	0.0779721	-0.0833761	0.362296	FALSE	FALSE	FALSE	0.439905	0.107951	Precocious central puberty	0.0171691	5.2e-06	genus.Paraprevotella.id.962	TRUE	0.0011233	20.6222
1307	rs4756632	G	T	-0.138905	0.204037	0.130273	FALSE	FALSE	FALSE	0.18891	0.155302	Precocious central puberty	0.0289897	3.82e-06	genus.Paraprevotella.id.962	TRUE	0.00125029	22.9564
1308	rs4767113	C	T	0.0882466	0.0455313	0.327189	FALSE	FALSE	FALSE	0.683269	0.111595	Precocious central puberty	0.018382	2.14e-06	genus.Paraprevotella.id.962	TRUE	0.00125507	23.0444
1309	rs7240324	T	G	-0.10229	-0.0429066	0.247556	FALSE	FALSE	FALSE	0.7247	0.12183	Precocious central puberty	0.0226948	5.96e-06	genus.Paraprevotella.id.962	TRUE	0.00110646	20.3128
1310	rs9602779	A	C	-0.106692	-0.101578	0.242605	FALSE	FALSE	FALSE	0.404224	0.121781	Precocious central puberty	0.0220264	6.93e-07	genus.Paraprevotella.id.962	TRUE	0.00127768	23.4601
1311	rs9900242	A	G	-0.0852967	-0.0756665	0.342213	FALSE	FALSE	FALSE	0.490851	0.109828	Precocious central puberty	0.0175212	1.14e-06	genus.Paraprevotella.id.962	TRUE	0.00129056	23.6969
1312	rs10872669	A	G	-0.123071	0.230317	0.09219	FALSE	FALSE	FALSE	0.208826	0.183257	Precocious central puberty	0.0275665	9.49e-06	family.BacteroidalesS24.7group.id.11173	TRUE	0.00108561	19.9295
1313	rs11135366	C	G	0.0842142	0.0382524	0.237645	FALSE	TRUE	TRUE	0.75575	0.122972	Precocious central puberty	0.0183739	8.78e-06	family.BacteroidalesS24.7group.id.11173	FALSE	0.00114412	21.0049
1314	rs12748533	G	T	-0.0821108	0.205387	0.288044	FALSE	FALSE	FALSE	0.0760641	0.115777	Precocious central puberty	0.0172701	2.59e-06	family.BacteroidalesS24.7group.id.11173	TRUE	0.00123106	22.603
1315	rs17043785	T	C	-0.176187	-0.397532	0.0884309	FALSE	FALSE	FALSE	0.0326588	0.186088	Precocious central puberty	0.0347133	5.12e-07	family.BacteroidalesS24.7group.id.11173	TRUE	0.00140264	25.7577
1316	rs61508842	T	C	0.122574	-0.281866	0.0870371	FALSE	FALSE	FALSE	0.134247	0.188216	Precocious central puberty	0.0272389	7.83e-06	family.BacteroidalesS24.7group.id.11173	TRUE	0.00110292	20.2476
1317	rs6831034	T	A	-0.0956546	-0.0345187	0.0891182	FALSE	TRUE	TRUE	0.848567	0.180776	Precocious central puberty	0.0205228	6.1e-06	family.BacteroidalesS24.7group.id.11173	FALSE	0.00118311	21.7216
1318	rs689695	C	A	0.0814578	0.157767	0.293695	FALSE	FALSE	FALSE	0.169184	0.114754	Precocious central puberty	0.0167057	1.28e-06	family.BacteroidalesS24.7group.id.11173	TRUE	0.00129472	23.7733
1319	rs738193	T	C	0.0847328	-0.030877	0.353032	FALSE	FALSE	FALSE	0.777524	0.109281	Precocious central puberty	0.0165856	3.82e-07	family.BacteroidalesS24.7group.id.11173	TRUE	0.0014211	26.0972
1320	rs78609301	A	G	-0.0867065	0.00543755	0.300086	FALSE	FALSE	FALSE	0.962338	0.115153	Precocious central puberty	0.0195709	7.09e-06	family.BacteroidalesS24.7group.id.11173	TRUE	0.0010691	19.6262
1321	rs941000	C	T	0.0850266	0.275924	0.36349	FALSE	FALSE	FALSE	0.0105667	0.107921	Precocious central puberty	0.0163382	3.16e-07	family.BacteroidalesS24.7group.id.11173	TRUE	0.00147455	27.0802
1322	rs10873449	T	C	0.0654843	0.0417839	0.192091	FALSE	FALSE	FALSE	0.7539	0.133282	Precocious central puberty	0.0143973	4.11e-06	genus.RuminococcaceaeUCG005.id.11363	TRUE	0.00112673	20.6853
1323	rs10937802	G	A	0.0755811	0.0256935	0.120476	FALSE	FALSE	FALSE	0.871972	0.159435	Precocious central puberty	0.0168226	8.17e-06	genus.RuminococcaceaeUCG005.id.11363	TRUE	0.00109942	20.1833
1324	rs10950694	T	C	0.0577628	-0.0783326	0.358907	FALSE	FALSE	FALSE	0.473888	0.109378	Precocious central puberty	0.011412	4.3e-07	genus.RuminococcaceaeUCG005.id.11363	TRUE	0.00139498	25.6168
1325	rs114279581	A	G	-0.146604	-0.120385	0.0754262	FALSE	FALSE	FALSE	0.550978	0.201888	Precocious central puberty	0.0316034	3.22e-06	genus.RuminococcaceaeUCG005.id.11363	TRUE	0.00117197	21.5168
1326	rs12288512	A	G	0.066635	0.125222	0.240083	FALSE	FALSE	FALSE	0.307363	0.122674	Precocious central puberty	0.0144356	3.1e-06	genus.RuminococcaceaeUCG005.id.11363	TRUE	0.00116047	21.3054
1327	rs12458218	T	C	0.0677322	0.0101181	0.179285	FALSE	FALSE	FALSE	0.940903	0.136482	Precocious central puberty	0.0144525	2.41e-06	genus.RuminococcaceaeUCG005.id.11363	TRUE	0.00119615	21.9613
1328	rs2893871	G	A	-0.073644	0.195275	0.110573	FALSE	FALSE	FALSE	0.241595	0.166758	Precocious central puberty	0.015548	3.54e-06	genus.RuminococcaceaeUCG005.id.11363	TRUE	0.00122179	22.4326
1329	rs34781347	G	A	0.188685	0.178408	0.0713746	FALSE	FALSE	FALSE	0.376751	0.201842	Precocious central puberty	0.0386484	6.05e-07	genus.RuminococcaceaeUCG005.id.11363	TRUE	0.00129792	23.8322
1330	rs35166120	C	G	-0.0686153	0.00332367	0.223159	FALSE	TRUE	TRUE	0.979016	0.126362	Precocious central puberty	0.0146252	3.75e-06	genus.RuminococcaceaeUCG005.id.11363	FALSE	0.00119872	22.0085
1331	rs394449	A	T	0.0692909	-0.271126	0.132344	FALSE	TRUE	TRUE	0.0786032	0.154149	Precocious central puberty	0.0148712	2.6e-06	genus.RuminococcaceaeUCG005.id.11363	FALSE	0.00118235	21.7076
1332	rs55793120	T	C	0.121548	0.363267	0.0612995	FALSE	FALSE	FALSE	0.0964162	0.218509	Precocious central puberty	0.0279546	7.37e-06	genus.RuminococcaceaeUCG005.id.11363	TRUE	0.00102977	18.9034
1333	rs60081663	C	G	0.158082	-0.26023	0.0311757	FALSE	TRUE	TRUE	0.380338	0.296635	Precocious central puberty	0.0319586	9.28e-07	genus.RuminococcaceaeUCG005.id.11363	FALSE	0.00133232	24.4647
1334	rs72776570	C	A	0.087067	-0.00520636	0.0970051	FALSE	FALSE	FALSE	0.976925	0.180001	Precocious central puberty	0.0197179	5.36e-06	genus.RuminococcaceaeUCG005.id.11363	TRUE	0.001062	19.4957
1335	rs7449320	C	A	0.0599163	0.275973	0.232045	FALSE	FALSE	FALSE	0.0255411	0.123582	Precocious central puberty	0.0130836	4.81e-06	genus.RuminococcaceaeUCG005.id.11363	TRUE	0.00114219	20.9694
1336	rs7555878	A	G	0.0586677	-0.112418	0.246765	FALSE	FALSE	FALSE	0.355064	0.121558	Precocious central puberty	0.0125277	2.81e-06	genus.RuminococcaceaeUCG005.id.11363	TRUE	0.00119436	21.9284
1337	rs7586445	G	A	0.0782349	0.277048	0.129851	FALSE	FALSE	FALSE	0.0709643	0.153429	Precocious central puberty	0.0176458	8.81e-06	genus.RuminococcaceaeUCG005.id.11363	TRUE	0.00107067	19.655
1338	rs898577	T	C	-0.123012	0.0599103	0.057226	FALSE	FALSE	FALSE	0.792529	0.227771	Precocious central puberty	0.0286671	7.46e-06	genus.RuminococcaceaeUCG005.id.11363	TRUE	0.00100299	18.4112
1339	rs10875374	C	T	-0.0536759	0.0606924	0.469415	FALSE	FALSE	FALSE	0.563538	0.105078	Precocious central puberty	0.0119436	8.1e-06	family.Clostridiaceae1.id.1869	TRUE	0.00110005	20.1949
1340	rs12186080	G	A	0.0748236	-0.125741	0.165488	FALSE	FALSE	FALSE	0.370172	0.140313	Precocious central puberty	0.016246	5.34e-06	family.Clostridiaceae1.id.1869	TRUE	0.00115527	21.2099
1341	rs12341505	G	A	0.0814503	-0.179119	0.0930649	FALSE	FALSE	FALSE	0.320326	0.180238	Precocious central puberty	0.0179338	4.54e-06	family.Clostridiaceae1.id.1869	TRUE	0.00112345	20.6249
1342	rs12490337	C	G	-0.0616944	0.0422032	0.198899	FALSE	TRUE	TRUE	0.743784	0.129122	Precocious central puberty	0.013693	6.91e-06	family.Clostridiaceae1.id.1869	FALSE	0.00110564	20.2977
1343	rs2795528	G	A	-0.180969	0.0634502	0.0555125	FALSE	FALSE	FALSE	0.77981	0.226959	Precocious central puberty	0.0390911	3.81e-06	family.Clostridiaceae1.id.1869	TRUE	0.0011672	21.4292
1344	rs2817172	C	T	0.0563367	0.152129	0.39713	FALSE	FALSE	FALSE	0.156501	0.107364	Precocious central puberty	0.012392	5.27e-06	family.Clostridiaceae1.id.1869	TRUE	0.00112567	20.6657
1345	rs4723021	T	C	-0.106376	-0.338369	0.0680258	FALSE	FALSE	FALSE	0.111609	0.212677	Precocious central puberty	0.0241944	7.42e-06	family.Clostridiaceae1.id.1869	TRUE	0.00105294	19.3292
1346	rs550843	T	C	-0.0734787	-0.314409	0.28099	FALSE	FALSE	FALSE	0.00655586	0.115651	Precocious central puberty	0.0168383	7.09e-06	family.Clostridiaceae1.id.1869	TRUE	0.00103723	19.0405
1347	rs56188186	A	G	0.0967774	-0.0196233	0.0478173	FALSE	FALSE	FALSE	0.935513	0.24253	Precocious central puberty	0.0217471	8.24e-06	family.Clostridiaceae1.id.1869	TRUE	0.00107864	19.8014
1348	rs62397761	A	G	0.0615805	0.193115	0.321041	FALSE	FALSE	FALSE	0.084419	0.111912	Precocious central puberty	0.0136198	9.08e-06	family.Clostridiaceae1.id.1869	TRUE	0.00111343	20.4408
1349	rs881532	A	G	-0.0533035	0.115517	0.496588	FALSE	FALSE	FALSE	0.268721	0.104444	Precocious central puberty	0.0119011	7.9e-06	family.Clostridiaceae1.id.1869	TRUE	0.00109261	20.0582
1350	rs10885477	T	C	-0.135137	0.25291	0.0498497	FALSE	FALSE	FALSE	0.289282	0.238663	Precocious central puberty	0.0301894	8.6e-06	genus.Holdemania.id.2157	TRUE	0.00109135	20.035
1351	rs11080063	G	A	-0.0665238	0.101475	0.406232	FALSE	FALSE	FALSE	0.340382	0.106434	Precocious central puberty	0.0149837	6.67e-06	genus.Holdemania.id.2157	TRUE	0.00107362	19.7091
1352	rs111745969	A	G	0.120677	0.038011	0.136975	FALSE	FALSE	FALSE	0.802025	0.151603	Precocious central puberty	0.0265781	3.71e-06	genus.Holdemania.id.2157	TRUE	0.00112283	20.6136
1353	rs113593397	A	G	-0.128935	-0.23204	0.0967761	FALSE	FALSE	FALSE	0.186945	0.175832	Precocious central puberty	0.0282526	9.36e-06	genus.Holdemania.id.2157	TRUE	0.00113431	20.8245
1354	rs116500994	G	T	-0.13755	-0.153053	0.0466558	FALSE	FALSE	FALSE	0.549605	0.255791	Precocious central puberty	0.0293386	2.34e-06	genus.Holdemania.id.2157	TRUE	0.00119709	21.9785
1355	rs12701617	A	G	-0.0660617	-0.0546827	0.465865	FALSE	FALSE	FALSE	0.601257	0.104637	Precocious central puberty	0.0149427	9.52e-06	genus.Holdemania.id.2157	TRUE	0.00106459	19.5432
1356	rs150096134	T	A	0.162139	-0.0673799	0.0988326	FALSE	TRUE	TRUE	0.703312	0.176918	Precocious central puberty	0.0332089	2.38e-06	genus.Holdemania.id.2157	FALSE	0.00129808	23.8352
1357	rs1867876	T	C	0.0842919	0.0603032	0.299019	FALSE	FALSE	FALSE	0.597162	0.114105	Precocious central puberty	0.0162192	2.74e-07	genus.Holdemania.id.2157	TRUE	0.00147053	27.0064
1358	rs41438744	C	G	-0.12487	-0.106496	0.0812813	FALSE	TRUE	TRUE	0.580616	0.192758	Precocious central puberty	0.027013	2.44e-06	genus.Holdemania.id.2157	FALSE	0.00116378	21.3662
1359	rs4146507	C	T	0.079488	0.0244237	0.243939	FALSE	FALSE	FALSE	0.841108	0.121829	Precocious central puberty	0.0177002	7.23e-06	genus.Holdemania.id.2157	TRUE	0.00109842	20.165
1360	rs55888180	C	G	0.128671	-0.264986	0.0540782	FALSE	TRUE	TRUE	0.255462	0.233019	Precocious central puberty	0.0282795	5.89e-06	genus.Holdemania.id.2157	FALSE	0.00112753	20.7001
1361	rs6133067	T	C	0.0910829	0.0931604	0.21867	FALSE	FALSE	FALSE	0.475835	0.130656	Precocious central puberty	0.0178561	5.17e-07	genus.Holdemania.id.2157	TRUE	0.00141673	26.0168
1362	rs73139538	G	A	-0.148594	-0.270453	0.0295535	FALSE	FALSE	FALSE	0.38358	0.310396	Precocious central puberty	0.0327469	7.77e-06	genus.Holdemania.id.2157	TRUE	0.00112143	20.5879
1363	rs77293403	A	G	0.164556	0.193683	0.0352932	FALSE	FALSE	FALSE	0.489672	0.280362	Precocious central puberty	0.0341775	1.77e-06	genus.Holdemania.id.2157	TRUE	0.00126241	23.1794
1364	rs80149660	C	T	-0.232987	-0.521472	0.0437588	FALSE	FALSE	FALSE	0.0441459	0.259091	Precocious central puberty	0.0519183	6.04e-06	genus.Holdemania.id.2157	TRUE	0.00109685	20.1361
1365	rs9500080	C	T	0.0926764	-0.0917834	0.172054	FALSE	FALSE	FALSE	0.505108	0.137715	Precocious central puberty	0.0178886	4.09e-07	genus.Holdemania.id.2157	TRUE	0.00146134	26.8372
1366	rs9529719	T	C	0.074038	-0.10711	0.324251	FALSE	FALSE	FALSE	0.340387	0.112345	Precocious central puberty	0.0160494	5.97e-06	genus.Holdemania.id.2157	TRUE	0.00115901	21.2786
1367	rs967319	T	C	0.0788638	-0.120025	0.239366	FALSE	FALSE	FALSE	0.323481	0.121565	Precocious central puberty	0.0176744	8.38e-06	genus.Holdemania.id.2157	TRUE	0.00108442	19.9076
1368	rs10890671	T	C	-0.0537401	0.00169086	0.563007	FALSE	FALSE	FALSE	0.987222	0.105577	Precocious central puberty	0.0118848	6.52e-06	genus.Collinsella.id.815	TRUE	0.0011136	20.4439
1369	rs11597285	G	T	-0.0537947	-0.0934003	0.397126	FALSE	FALSE	FALSE	0.384063	0.107303	Precocious central puberty	0.0120548	9.38e-06	genus.Collinsella.id.815	TRUE	0.00108464	19.9117
1370	rs12921100	A	T	0.0563759	0.071669	0.26877	FALSE	TRUE	TRUE	0.545028	0.118417	Precocious central puberty	0.0127019	8.23e-06	genus.Collinsella.id.815	FALSE	0.00107296	19.6971
1371	rs1496626	T	C	-0.0722307	0.0976485	0.134139	FALSE	FALSE	FALSE	0.525232	0.153704	Precocious central puberty	0.01616	6.78e-06	genus.Collinsella.id.815	TRUE	0.00108814	19.9761
1372	rs149807560	C	A	-0.104264	0.0656029	0.0687205	FALSE	FALSE	FALSE	0.750269	0.206113	Precocious central puberty	0.0235841	7.1e-06	genus.Collinsella.id.815	TRUE	0.00106456	19.5427
1373	rs2103510	G	A	0.0786551	-0.283321	0.116143	FALSE	FALSE	FALSE	0.0826323	0.16324	Precocious central puberty	0.0168217	2.42e-06	genus.Collinsella.id.815	TRUE	0.00119069	21.8609
1374	rs2671662	C	G	-0.0567751	-0.186989	0.468993	FALSE	TRUE	TRUE	0.0745676	0.104867	Precocious central puberty	0.011945	2.22e-06	genus.Collinsella.id.815	FALSE	0.0012303	22.589
1375	rs59414781	C	G	0.0668866	-0.249694	0.133988	FALSE	TRUE	TRUE	0.102387	0.152869	Precocious central puberty	0.0149773	9.15e-06	genus.Collinsella.id.815	FALSE	0.00108628	19.9418
1376	rs62102630	A	G	-0.0696299	-0.272242	0.131922	FALSE	FALSE	FALSE	0.0786774	0.154823	Precocious central puberty	0.0153325	8.31e-06	genus.Collinsella.id.815	TRUE	0.00112326	20.6214
1377	rs62448871	C	A	-0.0540309	0.0569126	0.537533	FALSE	FALSE	FALSE	0.588982	0.105333	Precocious central puberty	0.0120324	6.78e-06	genus.Collinsella.id.815	TRUE	0.00109825	20.1619
1378	rs73052258	G	A	0.0930178	-0.166922	0.076883	FALSE	FALSE	FALSE	0.403165	0.199672	Precocious central puberty	0.0202658	1.72e-06	genus.Collinsella.id.815	TRUE	0.00114737	21.0647
1379	rs75672793	A	G	-0.108908	0.335062	0.0459869	FALSE	FALSE	FALSE	0.174057	0.246499	Precocious central puberty	0.0240522	6.14e-06	genus.Collinsella.id.815	TRUE	0.00111668	20.5005
1380	rs9541268	C	A	0.09597	0.0859977	0.0899526	FALSE	FALSE	FALSE	0.634774	0.181041	Precocious central puberty	0.0197312	8.79e-07	genus.Collinsella.id.815	TRUE	0.00128826	23.6546
1381	rs10898797	C	T	0.12238	0.0581768	0.109178	FALSE	FALSE	FALSE	0.727822	0.167163	Precocious central puberty	0.0274683	8.85e-06	genus.Tyzzerella3.id.11335	TRUE	0.00108116	19.8478
1382	rs112102233	A	G	-0.216348	-0.0470697	0.0463406	FALSE	FALSE	FALSE	0.851433	0.25132	Precocious central puberty	0.0477575	6.18e-06	genus.Tyzzerella3.id.11335	TRUE	0.00111774	20.52
1383	rs1232220	G	T	-0.143869	0.230441	0.102747	FALSE	FALSE	FALSE	0.189402	0.175595	Precocious central puberty	0.031828	7.91e-06	genus.Tyzzerella3.id.11335	TRUE	0.00111284	20.43
1384	rs17706273	T	C	-0.140368	-0.13178	0.078117	FALSE	FALSE	FALSE	0.488652	0.190308	Precocious central puberty	0.0274708	5.88e-07	genus.Tyzzerella3.id.11335	TRUE	0.0014216	26.1065
1385	rs17809157	A	T	-0.163819	-0.132214	0.113763	FALSE	TRUE	TRUE	0.427206	0.16652	Precocious central puberty	0.0336386	1.54e-06	genus.Tyzzerella3.id.11335	FALSE	0.0012915	23.7141
1386	rs191093	G	A	0.159008	0.143275	0.106814	FALSE	FALSE	FALSE	0.40659	0.172639	Precocious central puberty	0.0353306	6.76e-06	genus.Tyzzerella3.id.11335	TRUE	0.00110321	20.253
1387	rs4904512	T	C	-0.117151	0.0911642	0.128969	FALSE	FALSE	FALSE	0.555	0.154441	Precocious central puberty	0.0250306	3.09e-06	genus.Tyzzerella3.id.11335	TRUE	0.00119298	21.903
1388	rs55799124	A	G	-0.11435	0.186353	0.276489	FALSE	FALSE	FALSE	0.114787	0.118166	Precocious central puberty	0.0238604	1.34e-06	genus.Tyzzerella3.id.11335	TRUE	0.00125076	22.9652
1389	rs67476743	T	G	0.132164	0.0783471	0.273138	FALSE	FALSE	FALSE	0.504779	0.117464	Precocious central puberty	0.022208	3.74e-09	genus.Tyzzerella3.id.11335	TRUE	0.00192739	35.4127
1390	rs6920448	C	T	-0.141081	-0.166957	0.0930856	FALSE	FALSE	FALSE	0.352278	0.179489	Precocious central puberty	0.0305446	4.15e-06	genus.Tyzzerella3.id.11335	TRUE	0.00116188	21.3314
1391	rs7019909	T	C	0.144156	0.244362	0.120415	FALSE	FALSE	FALSE	0.127474	0.160328	Precocious central puberty	0.0301626	1.76e-06	genus.Tyzzerella3.id.11335	TRUE	0.00124389	22.839
1392	rs7333521	T	C	-0.207191	0.277925	0.0317179	FALSE	FALSE	FALSE	0.363931	0.306118	Precocious central puberty	0.0453121	4.88e-06	genus.Tyzzerella3.id.11335	TRUE	0.00113873	20.9059
1393	rs75091807	G	T	-0.184966	0.0631221	0.0621938	FALSE	FALSE	FALSE	0.774048	0.219873	Precocious central puberty	0.0383029	1.71e-06	genus.Tyzzerella3.id.11335	TRUE	0.0012699	23.3171
1394	rs7561370	T	C	0.131341	-0.145942	0.148624	FALSE	FALSE	FALSE	0.322903	0.147638	Precocious central puberty	0.0286292	1.52e-06	genus.Tyzzerella3.id.11335	TRUE	0.00114626	21.0443
1395	rs10899911	A	G	-0.0717102	0.0639479	0.233983	FALSE	FALSE	FALSE	0.599884	0.121906	Precocious central puberty	0.0148151	1.15e-06	genus.Parasutterella.id.2892	TRUE	0.00127584	23.4262
1396	rs11715853	G	A	-0.0662952	-0.0491345	0.295246	FALSE	FALSE	FALSE	0.667867	0.114512	Precocious central puberty	0.0146114	6.23e-06	genus.Parasutterella.id.2892	TRUE	0.00112123	20.5842
1397	rs1403396	A	T	-0.0756729	0.166505	0.21591	FALSE	TRUE	TRUE	0.193611	0.128084	Precocious central puberty	0.0159035	2.76e-06	genus.Parasutterella.id.2892	FALSE	0.001233	22.6386
1398	rs2090816	A	C	0.0840967	0.0693002	0.184066	FALSE	FALSE	FALSE	0.610541	0.136069	Precocious central puberty	0.0177315	2.9e-06	genus.Parasutterella.id.2892	TRUE	0.001225	22.4916
1399	rs35055552	T	C	0.109554	-0.192534	0.139846	FALSE	FALSE	FALSE	0.208581	0.153111	Precocious central puberty	0.0235433	3.35e-06	genus.Parasutterella.id.2892	TRUE	0.00117927	21.651
1400	rs35414597	T	A	-0.0684946	-0.0592718	0.297522	FALSE	TRUE	TRUE	0.605698	0.114818	Precocious central puberty	0.0142143	1.51e-06	genus.Parasutterella.id.2892	FALSE	0.00126448	23.2174
1401	rs55877868	A	C	-0.104458	0.303336	0.0996372	FALSE	FALSE	FALSE	0.0842364	0.175683	Precocious central puberty	0.0228089	2.87e-06	genus.Parasutterella.id.2892	TRUE	0.00114229	20.9713
1402	rs62273907	A	G	0.229468	0.060405	0.0671913	FALSE	FALSE	FALSE	0.776977	0.213248	Precocious central puberty	0.0502262	5.88e-06	genus.Parasutterella.id.2892	TRUE	0.00113682	20.8707
1403	rs6809952	G	A	-0.0684957	0.133205	0.278111	FALSE	FALSE	FALSE	0.258186	0.117809	Precocious central puberty	0.0150892	8.13e-06	genus.Parasutterella.id.2892	TRUE	0.0011223	20.6039
1404	rs6828768	C	T	0.0636852	-0.0736971	0.468388	FALSE	FALSE	FALSE	0.482935	0.105043	Precocious central puberty	0.0132645	1.78e-06	genus.Parasutterella.id.2892	TRUE	0.0012553	23.0487
1405	rs7303158	C	T	0.0646859	0.197178	0.449608	FALSE	FALSE	FALSE	0.0613536	0.10539	Precocious central puberty	0.0134256	1.33e-06	genus.Parasutterella.id.2892	TRUE	0.00126417	23.2116
1406	rs7311004	T	C	-0.0617522	0.0390706	0.443992	FALSE	FALSE	FALSE	0.708601	0.104541	Precocious central puberty	0.0136438	5.92e-06	genus.Parasutterella.id.2892	TRUE	0.0011157	20.4826
1407	rs7572229	G	A	0.066273	0.0916866	0.523314	FALSE	FALSE	FALSE	0.382369	0.10496	Precocious central puberty	0.0132736	6.32e-07	genus.Parasutterella.id.2892	TRUE	0.0013574	24.9258
1408	rs78383039	T	C	-0.146315	-0.203634	0.0405633	FALSE	FALSE	FALSE	0.448024	0.268393	Precocious central puberty	0.0297119	1.57e-06	genus.Parasutterella.id.2892	TRUE	0.00132051	24.2475
1409	rs8039785	T	G	0.0618345	-0.170829	0.509539	FALSE	FALSE	FALSE	0.101888	0.104434	Precocious central puberty	0.0133	3.62e-06	genus.Parasutterella.id.2892	TRUE	0.00117719	21.6127
1410	rs823424	G	A	-0.0713448	-0.0102794	0.253298	FALSE	FALSE	FALSE	0.932662	0.121656	Precocious central puberty	0.0156958	4.95e-06	genus.Parasutterella.id.2892	TRUE	0.0011253	20.659
1411	rs10904297	A	G	-0.167804	-0.0342259	0.0212569	FALSE	FALSE	FALSE	0.9234	0.355955	Precocious central puberty	0.0389812	2.69e-06	genus..Ruminococcustorquesgroup.id.14377	TRUE	0.00100939	18.5288
1412	rs10967781	C	A	0.0507994	0.0057582	0.289352	FALSE	FALSE	FALSE	0.959968	0.11472	Precocious central puberty	0.0113322	8.37e-06	genus..Ruminococcustorquesgroup.id.14377	TRUE	0.00109449	20.0927
1413	rs12434631	A	G	0.074697	-0.276131	0.106219	FALSE	FALSE	FALSE	0.100776	0.16826	Precocious central puberty	0.0153401	2.77e-06	genus..Ruminococcustorquesgroup.id.14377	TRUE	0.0012912	23.7086
1414	rs13154778	T	A	0.0563358	0.133257	0.251572	FALSE	TRUE	TRUE	0.269406	0.120657	Precocious central puberty	0.0129526	7.16e-06	genus..Ruminococcustorquesgroup.id.14377	FALSE	0.0010304	18.9149
1415	rs1475330	T	C	0.0523492	-0.126472	0.240784	FALSE	FALSE	FALSE	0.303599	0.122938	Precocious central puberty	0.01182	8.13e-06	genus..Ruminococcustorquesgroup.id.14377	TRUE	0.00106836	19.6126
1416	rs158487	A	G	0.0531781	-0.0366426	0.283303	FALSE	FALSE	FALSE	0.753522	0.116697	Precocious central puberty	0.0116341	7.52e-06	genus..Ruminococcustorquesgroup.id.14377	TRUE	0.00113791	20.8908
1417	rs1972694	T	A	-0.0614094	-0.13107	0.179729	FALSE	TRUE	TRUE	0.332634	0.135289	Precocious central puberty	0.0137321	8.93e-06	genus..Ruminococcustorquesgroup.id.14377	FALSE	0.00108925	19.9964
1418	rs35866622	T	C	-0.0612024	0.129573	0.338632	FALSE	FALSE	FALSE	0.239768	0.110222	Precocious central puberty	0.0109421	2.21e-08	genus..Ruminococcustorquesgroup.id.14377	TRUE	0.00170292	31.2814
1419	rs4073731	T	C	0.0651948	0.109986	0.163118	FALSE	FALSE	FALSE	0.438153	0.14186	Precocious central puberty	0.0142221	4.05e-06	genus..Ruminococcustorquesgroup.id.14377	TRUE	0.00114446	21.0112
1420	rs60603763	C	G	0.124328	-0.0904572	0.0829447	FALSE	TRUE	TRUE	0.636214	0.191242	Precocious central puberty	0.0275286	5.87e-06	genus..Ruminococcustorquesgroup.id.14377	FALSE	0.00111094	20.395
1421	rs73130967	A	T	0.0770375	-0.367243	0.0852578	FALSE	TRUE	TRUE	0.0474253	0.185244	Precocious central puberty	0.0168264	3.71e-06	genus..Ruminococcustorquesgroup.id.14377	FALSE	0.00114163	20.9591
1422	rs77034621	T	G	-0.151553	-0.734285	0.0168691	FALSE	FALSE	FALSE	0.0600427	0.390478	Precocious central puberty	0.0335878	6.07e-06	genus..Ruminococcustorquesgroup.id.14377	TRUE	0.00110888	20.3572
1423	rs773123	T	A	0.0824005	0.178943	0.121962	FALSE	TRUE	TRUE	0.254548	0.157054	Precocious central puberty	0.0173862	1.59e-06	genus..Ruminococcustorquesgroup.id.14377	FALSE	0.00122327	22.4597
1424	rs8080469	G	A	0.0490727	-0.0512382	0.496225	FALSE	FALSE	FALSE	0.624177	0.104581	Precocious central puberty	0.0107036	3.5e-06	genus..Ruminococcustorquesgroup.id.14377	TRUE	0.00114478	21.017
1425	rs8141465	A	G	0.0480778	-0.15849	0.639174	FALSE	FALSE	FALSE	0.145907	0.108992	Precocious central puberty	0.0107442	9.65e-06	genus..Ruminococcustorquesgroup.id.14377	TRUE	0.0010906	20.0213
1426	rs10916131	C	T	-0.069333	0.144813	0.162172	FALSE	FALSE	FALSE	0.306391	0.141581	Precocious central puberty	0.0146753	2.87e-06	genus.RuminococcaceaeUCG002.id.11360	TRUE	0.00121556	22.3181
1427	rs10927423	C	A	-0.0713617	0.0952132	0.17794	FALSE	FALSE	FALSE	0.483893	0.136008	Precocious central puberty	0.0147712	8.5e-07	genus.RuminococcaceaeUCG002.id.11360	TRUE	0.001271	23.3373
1428	rs10964441	G	A	-0.14906	-0.0453231	0.10466	FALSE	FALSE	FALSE	0.790322	0.170456	Precocious central puberty	0.034486	7.45e-06	genus.RuminococcaceaeUCG002.id.11360	TRUE	0.00101764	18.6806
1429	rs113147300	A	G	-0.075842	0.00255889	0.137356	FALSE	FALSE	FALSE	0.986556	0.151861	Precocious central puberty	0.0164562	7.69e-06	genus.RuminococcaceaeUCG002.id.11360	TRUE	0.0011568	21.2379
1430	rs11607472	A	G	-0.0780229	-0.178806	0.0672356	FALSE	FALSE	FALSE	0.400039	0.212471	Precocious central puberty	0.0176325	7.19e-06	genus.RuminococcaceaeUCG002.id.11360	TRUE	0.00106648	19.5781
1431	rs116974815	C	A	-0.189731	-0.0232975	0.0707389	FALSE	FALSE	FALSE	0.908717	0.203194	Precocious central puberty	0.0396566	2.03e-06	genus.RuminococcaceaeUCG002.id.11360	TRUE	0.00124653	22.8874
1432	rs11750293	G	T	-0.0578304	-0.24682	0.369272	FALSE	FALSE	FALSE	0.0232461	0.108762	Precocious central puberty	0.0120512	1.76e-06	genus.RuminococcaceaeUCG002.id.11360	TRUE	0.00125402	23.0251
1433	rs12463378	A	G	-0.0522061	-0.0677531	0.30228	FALSE	FALSE	FALSE	0.550236	0.113412	Precocious central puberty	0.0112086	2.96e-06	genus.RuminococcaceaeUCG002.id.11360	TRUE	0.00118147	21.6914
1434	rs15256	C	T	0.0732376	0.115359	0.117063	FALSE	FALSE	FALSE	0.477368	0.162353	Precocious central puberty	0.016834	9.46e-06	genus.RuminococcaceaeUCG002.id.11360	TRUE	0.00103097	18.9254
1435	rs2265670	C	G	-0.0512404	0.0744928	0.535747	FALSE	TRUE	TRUE	0.479706	0.105398	Precocious central puberty	0.0109287	2.99e-06	genus.RuminococcaceaeUCG002.id.11360	FALSE	0.00119721	21.9807
1436	rs362417	G	C	-0.054863	0.0720107	0.211924	FALSE	TRUE	TRUE	0.574189	0.128157	Precocious central puberty	0.0120984	7.8e-06	genus.RuminococcaceaeUCG002.id.11360	FALSE	0.00112	20.5616
1437	rs55793120	T	C	0.137396	0.363267	0.0612995	FALSE	FALSE	FALSE	0.0964162	0.218509	Precocious central puberty	0.027414	4.81e-07	genus.RuminococcaceaeUCG002.id.11360	TRUE	0.00136776	25.1164
1438	rs57079348	T	G	-0.076573	-0.232584	0.0565955	FALSE	FALSE	FALSE	0.306914	0.22764	Precocious central puberty	0.017282	7.22e-06	genus.RuminococcaceaeUCG002.id.11360	TRUE	0.0010693	19.6299
1439	rs6542556	A	G	0.050974	-0.138037	0.382284	FALSE	FALSE	FALSE	0.19547	0.106628	Precocious central puberty	0.011406	7.86e-06	genus.RuminococcaceaeUCG002.id.11360	TRUE	0.00108782	19.9702
1440	rs67746927	C	G	-0.054237	-0.03889	0.528977	FALSE	TRUE	TRUE	0.713995	0.106113	Precocious central puberty	0.0110357	9.17e-07	genus.RuminococcaceaeUCG002.id.11360	FALSE	0.00131528	24.1514
1441	rs6793778	C	T	-0.0558706	-0.111981	0.259936	FALSE	FALSE	FALSE	0.350401	0.119918	Precocious central puberty	0.0125258	9.81e-06	genus.RuminococcaceaeUCG002.id.11360	TRUE	0.00108364	19.8934
1442	rs7120052	A	C	0.0624796	0.0176055	0.188282	FALSE	FALSE	FALSE	0.895395	0.133902	Precocious central puberty	0.0135523	1.97e-06	genus.RuminococcaceaeUCG002.id.11360	TRUE	0.00115757	21.2521
1443	rs7155595	C	A	0.0569929	-0.126094	0.30235	FALSE	FALSE	FALSE	0.2689	0.11405	Precocious central puberty	0.0116986	1.15e-06	genus.RuminococcaceaeUCG002.id.11360	TRUE	0.00129244	23.7314
1444	rs7249614	A	G	-0.0492778	-0.0738164	0.390506	FALSE	FALSE	FALSE	0.497476	0.108799	Precocious central puberty	0.0110807	9.07e-06	genus.RuminococcaceaeUCG002.id.11360	TRUE	0.00107722	19.7753
1445	rs72874194	G	C	-0.0770289	0.217193	0.141311	FALSE	TRUE	TRUE	0.153003	0.151989	Precocious central puberty	0.016725	3.47e-06	genus.RuminococcaceaeUCG002.id.11360	FALSE	0.00115525	21.2095
1446	rs7342369	C	A	-0.0527803	-0.118684	0.282185	FALSE	FALSE	FALSE	0.307077	0.1162	Precocious central puberty	0.0116023	5.66e-06	genus.RuminococcaceaeUCG002.id.11360	TRUE	0.0011271	20.6922
1447	rs76847269	A	G	0.163508	0.405863	0.0255202	FALSE	FALSE	FALSE	0.218618	0.329913	Precocious central puberty	0.0356151	5.17e-06	genus.RuminococcaceaeUCG002.id.11360	TRUE	0.00114792	21.0748
1448	rs77564310	A	C	-0.0713093	0.181962	0.206605	FALSE	FALSE	FALSE	0.158484	0.129033	Precocious central puberty	0.0140855	3.29e-07	genus.RuminococcaceaeUCG002.id.11360	TRUE	0.00139553	25.627
1449	rs79016051	C	T	-0.0887747	0.17996	0.132086	FALSE	FALSE	FALSE	0.247073	0.155475	Precocious central puberty	0.0189424	2.34e-06	genus.RuminococcaceaeUCG002.id.11360	TRUE	0.00119616	21.9614
1450	rs882348	A	G	-0.0799946	0.0670088	0.117169	FALSE	FALSE	FALSE	0.675308	0.159973	Precocious central puberty	0.0178618	5.45e-06	genus.RuminococcaceaeUCG002.id.11360	TRUE	0.00109244	20.055
1451	rs10927394	G	T	-0.232262	0.153066	0.0187511	FALSE	FALSE	FALSE	0.690303	0.384159	Precocious central puberty	0.0512364	7.02e-06	genus.Faecalibacterium.id.2057	TRUE	0.00111921	20.5472
1452	rs114946999	C	T	-0.0861565	0.01573	0.125522	FALSE	FALSE	FALSE	0.92104	0.15869	Precocious central puberty	0.01896	5.7e-06	genus.Faecalibacterium.id.2057	TRUE	0.00112463	20.6467
1453	rs11776390	T	C	-0.078354	-0.336612	0.066357	FALSE	FALSE	FALSE	0.110465	0.210896	Precocious central puberty	0.017183	6.4e-06	genus.Faecalibacterium.id.2057	TRUE	0.00113248	20.791
1454	rs12320842	C	G	0.094833	0.0381577	0.135003	FALSE	TRUE	TRUE	0.805449	0.154923	Precocious central puberty	0.0163962	7.57e-09	genus.Faecalibacterium.id.2057	FALSE	0.00182071	33.449
1455	rs1271565	C	T	-0.0576251	0.198059	0.261572	FALSE	FALSE	FALSE	0.0958363	0.118927	Precocious central puberty	0.0119649	1.3e-06	genus.Faecalibacterium.id.2057	TRUE	0.00126315	23.193
1456	rs12753492	A	C	0.0641305	0.00117832	0.113207	FALSE	FALSE	FALSE	0.994279	0.164336	Precocious central puberty	0.0149933	8.8e-06	genus.Faecalibacterium.id.2057	TRUE	0.000996552	18.293
1457	rs2835874	T	C	-0.0866356	0.418794	0.0355855	FALSE	FALSE	FALSE	0.132527	0.278415	Precocious central puberty	0.0196496	7.54e-06	genus.Faecalibacterium.id.2057	TRUE	0.00105883	19.4374
1458	rs28376661	C	G	0.0504817	0.152647	0.301199	FALSE	TRUE	TRUE	0.182095	0.114399	Precocious central puberty	0.0109368	3.66e-06	genus.Faecalibacterium.id.2057	FALSE	0.00116034	21.303
1459	rs61875484	C	G	0.0817953	-0.174383	0.0949573	FALSE	TRUE	TRUE	0.336552	0.18146	Precocious central puberty	0.018369	9.18e-06	genus.Faecalibacterium.id.2057	FALSE	0.00107998	19.8261
1460	rs6910935	A	G	0.134864	0.101555	0.060549	FALSE	FALSE	FALSE	0.639306	0.216687	Precocious central puberty	0.0277032	1.38e-06	genus.Faecalibacterium.id.2057	TRUE	0.00129054	23.6966
1461	rs75499067	C	T	0.227585	0.035095	0.073988	FALSE	FALSE	FALSE	0.861259	0.200805	Precocious central puberty	0.0465522	1.76e-06	genus.Faecalibacterium.id.2057	TRUE	0.00130149	23.8978
1462	rs79656633	T	C	0.145631	0.253739	0.100358	FALSE	FALSE	FALSE	0.155028	0.178439	Precocious central puberty	0.0323019	8.14e-06	genus.Faecalibacterium.id.2057	TRUE	0.00110706	20.3237
1463	rs9536330	T	C	-0.048317	0.0560267	0.472925	FALSE	FALSE	FALSE	0.592564	0.104698	Precocious central puberty	0.010797	5.33e-06	genus.Faecalibacterium.id.2057	TRUE	0.00109074	20.0238
1464	rs10931481	G	A	0.0610096	-0.211887	0.289754	FALSE	FALSE	FALSE	0.0631655	0.114039	Precocious central puberty	0.0130484	3.38e-06	genus..Ruminococcusgauvreauiigroup.id.11342	TRUE	0.00119059	21.8591
1465	rs12079579	A	G	0.0955324	-0.30653	0.0839244	FALSE	FALSE	FALSE	0.102518	0.187736	Precocious central puberty	0.0213436	5.04e-06	genus..Ruminococcusgauvreauiigroup.id.11342	TRUE	0.00109117	20.0317
1466	rs12539819	C	T	0.110654	-0.400943	0.0717209	FALSE	FALSE	FALSE	0.050173	0.204721	Precocious central puberty	0.0240684	4.49e-06	genus..Ruminococcusgauvreauiigroup.id.11342	TRUE	0.00115117	21.1344
1467	rs13188803	T	A	0.0709419	0.119088	0.274458	FALSE	TRUE	TRUE	0.310267	0.117367	Precocious central puberty	0.0156855	7.28e-06	genus..Ruminococcusgauvreauiigroup.id.11342	FALSE	0.0011141	20.4531
1468	rs1391597	C	T	0.0590284	-0.109009	0.394023	FALSE	FALSE	FALSE	0.307557	0.106833	Precocious central puberty	0.0124874	1.86e-06	genus..Ruminococcusgauvreauiigroup.id.11342	TRUE	0.00121689	22.3426
1469	rs2047242	A	G	-0.067603	0.0437101	0.230804	FALSE	FALSE	FALSE	0.726782	0.125097	Precocious central puberty	0.0133738	2.46e-07	genus..Ruminococcusgauvreauiigroup.id.11342	TRUE	0.0013913	25.5492
1470	rs2105937	A	G	0.0580215	-0.0851359	0.349954	FALSE	FALSE	FALSE	0.434065	0.108834	Precocious central puberty	0.0127806	5.1e-06	genus..Ruminococcusgauvreauiigroup.id.11342	TRUE	0.00112251	20.6077
1471	rs2166943	A	C	0.0566974	-0.0144306	0.418925	FALSE	FALSE	FALSE	0.890423	0.104745	Precocious central puberty	0.0123497	5.28e-06	genus..Ruminococcusgauvreauiigroup.id.11342	TRUE	0.00114793	21.075
1472	rs289410	G	A	-0.0654926	0.165229	0.27773	FALSE	FALSE	FALSE	0.153699	0.115821	Precocious central puberty	0.0139101	2.27e-06	genus..Ruminococcusgauvreauiigroup.id.11342	TRUE	0.00120726	22.1654
1473	rs431418	A	G	-0.094737	-0.289502	0.094276	FALSE	FALSE	FALSE	0.109249	0.18076	Precocious central puberty	0.0210157	5.54e-06	genus..Ruminococcusgauvreauiigroup.id.11342	TRUE	0.00110681	20.3191
1474	rs71386687	T	G	0.121037	0.0460049	0.115584	FALSE	FALSE	FALSE	0.778911	0.163871	Precocious central puberty	0.02386	2.91e-07	genus..Ruminococcusgauvreauiigroup.id.11342	TRUE	0.00140116	25.7305
1475	rs73802842	C	A	0.0736808	-0.0935743	0.240612	FALSE	FALSE	FALSE	0.446307	0.122868	Precocious central puberty	0.0169665	7.48e-06	genus..Ruminococcusgauvreauiigroup.id.11342	TRUE	0.00102726	18.8572
1476	rs9870933	A	G	0.0621643	-0.0374139	0.395835	FALSE	FALSE	FALSE	0.72638	0.106914	Precocious central puberty	0.0126072	8.49e-07	genus..Ruminococcusgauvreauiigroup.id.11342	TRUE	0.00132395	24.3108
1477	rs10952110	G	T	0.0487709	0.064156	0.442735	FALSE	FALSE	FALSE	0.54181	0.10516	Precocious central puberty	0.0109614	9.08e-06	genus.LachnospiraceaeNK4A136group.id.11319	TRUE	0.00107825	19.7942
1478	rs11263806	A	G	-0.0524615	0.102857	0.343016	FALSE	FALSE	FALSE	0.347299	0.109441	Precocious central puberty	0.0116758	5.07e-06	genus.LachnospiraceaeNK4A136group.id.11319	TRUE	0.00109959	20.1865
1479	rs12362320	G	C	0.0573168	-0.0451831	0.424623	FALSE	TRUE	TRUE	0.671118	0.10641	Precocious central puberty	0.0115466	8.04e-07	genus.LachnospiraceaeNK4A136group.id.11319	FALSE	0.00134175	24.638
1480	rs12611395	A	G	-0.0902532	-0.0968007	0.105614	FALSE	FALSE	FALSE	0.572705	0.171611	Precocious central puberty	0.0199652	5.83e-06	genus.LachnospiraceaeNK4A136group.id.11319	TRUE	0.001113	20.4328
1481	rs160061	A	G	0.0513831	0.059462	0.520605	FALSE	FALSE	FALSE	0.569831	0.104631	Precocious central puberty	0.0108094	2.12e-06	genus.LachnospiraceaeNK4A136group.id.11319	TRUE	0.00123056	22.5938
1482	rs28540839	A	C	0.0508285	-0.0633821	0.475711	FALSE	FALSE	FALSE	0.545299	0.104795	Precocious central puberty	0.0110591	9.34e-06	genus.LachnospiraceaeNK4A136group.id.11319	TRUE	0.00115047	21.1216
1483	rs2880566	T	C	0.0599578	0.146356	0.147968	FALSE	FALSE	FALSE	0.322508	0.147936	Precocious central puberty	0.0134693	5.61e-06	genus.LachnospiraceaeNK4A136group.id.11319	TRUE	0.00107928	19.8133
1484	rs4955932	T	C	-0.0492283	-0.201531	0.388933	FALSE	FALSE	FALSE	0.06159	0.107815	Precocious central puberty	0.0109388	7.05e-06	genus.LachnospiraceaeNK4A136group.id.11319	TRUE	0.0011031	20.2509
1485	rs59805249	T	C	0.0936162	0.137657	0.092908	FALSE	FALSE	FALSE	0.447738	0.181321	Precocious central puberty	0.0207982	9.45e-06	genus.LachnospiraceaeNK4A136group.id.11319	TRUE	0.00110349	20.2582
1486	rs68104925	T	C	-0.0549104	0.0254385	0.306094	FALSE	FALSE	FALSE	0.823149	0.11382	Precocious central puberty	0.0115385	2.37e-06	genus.LachnospiraceaeNK4A136group.id.11319	TRUE	0.00123332	22.6445
1487	rs7073658	T	G	-0.0499621	0.133425	0.485733	FALSE	FALSE	FALSE	0.203114	0.104834	Precocious central puberty	0.0109693	5.27e-06	genus.LachnospiraceaeNK4A136group.id.11319	TRUE	0.00112989	20.7433
1488	rs73044693	A	G	-0.10758	-0.262207	0.0710291	FALSE	FALSE	FALSE	0.19055	0.200318	Precocious central puberty	0.0229884	3.57e-06	genus.LachnospiraceaeNK4A136group.id.11319	TRUE	0.00119268	21.8976
1489	rs7616165	G	T	-0.230542	-0.0362525	0.0250944	FALSE	FALSE	FALSE	0.913622	0.334215	Precocious central puberty	0.0483465	2.77e-06	genus.LachnospiraceaeNK4A136group.id.11319	TRUE	0.00123832	22.7365
1490	rs76193507	A	G	-0.22973	-0.0762269	0.085372	FALSE	FALSE	FALSE	0.685575	0.188276	Precocious central puberty	0.0499776	2.93e-06	genus.LachnospiraceaeNK4A136group.id.11319	TRUE	0.00115076	21.127
1491	rs7832116	A	G	-0.0714756	-0.0558703	0.128495	FALSE	FALSE	FALSE	0.723919	0.158172	Precocious central puberty	0.0151703	3.57e-06	genus.LachnospiraceaeNK4A136group.id.11319	TRUE	0.00120893	22.1962
1492	rs954878	A	G	-0.0520656	-0.1628	0.370791	FALSE	FALSE	FALSE	0.131176	0.107852	Precocious central puberty	0.0109082	1.78e-06	genus.LachnospiraceaeNK4A136group.id.11319	TRUE	0.00124067	22.7796
1493	rs10976229	T	G	0.095976	0.0781335	0.129041	FALSE	FALSE	FALSE	0.613496	0.154693	Precocious central puberty	0.0214554	7.04e-06	genus.RuminococcaceaeUCG004.id.11362	TRUE	0.00108988	20.0081
1494	rs11961899	G	A	-0.0707825	-0.165106	0.278093	FALSE	FALSE	FALSE	0.154773	0.116037	Precocious central puberty	0.0161381	9.18e-06	genus.RuminococcaceaeUCG004.id.11362	TRUE	0.00104783	19.2353
1495	rs12125734	G	T	0.133972	-0.00938841	0.0929642	FALSE	FALSE	FALSE	0.958321	0.179644	Precocious central puberty	0.0257417	2.09e-07	genus.RuminococcaceaeUCG004.id.11362	TRUE	0.00147473	27.0835
1496	rs2248146	T	C	0.0689452	0.0507709	0.344274	FALSE	FALSE	FALSE	0.645399	0.110332	Precocious central puberty	0.0153649	8.2e-06	genus.RuminococcaceaeUCG004.id.11362	TRUE	0.00109666	20.1326
1497	rs3800154	A	C	-0.0797959	0.00547504	0.264361	FALSE	FALSE	FALSE	0.963407	0.119338	Precocious central puberty	0.0177639	6.12e-06	genus.RuminococcaceaeUCG004.id.11362	TRUE	0.00109902	20.176
1498	rs511258	G	A	-0.0757474	0.0359282	0.185607	FALSE	FALSE	FALSE	0.78886	0.134165	Precocious central puberty	0.0162475	4.52e-06	genus.RuminococcaceaeUCG004.id.11362	TRUE	0.00118372	21.7328
1499	rs550351	A	C	0.078587	0.00726588	0.425802	FALSE	FALSE	FALSE	0.945141	0.105594	Precocious central puberty	0.018003	9.43e-06	genus.RuminococcaceaeUCG004.id.11362	TRUE	0.00103791	19.053
1500	rs6769553	A	G	0.0849743	-0.020882	0.262428	FALSE	FALSE	FALSE	0.860729	0.119022	Precocious central puberty	0.0157451	7.91e-08	genus.RuminococcaceaeUCG004.id.11362	TRUE	0.00158561	29.1232
1501	rs7123615	C	G	-0.0786157	-0.152208	0.195593	FALSE	TRUE	TRUE	0.249549	0.132189	Precocious central puberty	0.0179592	7.09e-06	genus.RuminococcaceaeUCG004.id.11362	FALSE	0.00104374	19.1602
1502	rs7569771	A	G	-0.075914	-0.0634174	0.246949	FALSE	FALSE	FALSE	0.600172	0.12099	Precocious central puberty	0.0170308	8.12e-06	genus.RuminococcaceaeUCG004.id.11362	TRUE	0.00108219	19.8667
1503	rs872501	G	A	0.116125	-0.0923267	0.100943	FALSE	FALSE	FALSE	0.630407	0.191886	Precocious central puberty	0.025946	5.81e-06	genus.RuminococcaceaeUCG004.id.11362	TRUE	0.00109103	20.0291
1504	rs9818949	G	T	0.0859927	-0.26692	0.202647	FALSE	FALSE	FALSE	0.0433012	0.132087	Precocious central puberty	0.0188671	5.39e-06	genus.RuminococcaceaeUCG004.id.11362	TRUE	0.00113141	20.7713
1505	rs11026530	T	C	0.0822408	-0.230107	0.150456	FALSE	FALSE	FALSE	0.117473	0.146989	Precocious central puberty	0.0186379	9.43e-06	order.Enterobacteriales.id.3468	TRUE	0.00106052	19.4685
1506	rs111229068	A	T	0.110561	-0.037589	0.0785574	FALSE	TRUE	TRUE	0.847166	0.195028	Precocious central puberty	0.0241719	3.65e-06	order.Enterobacteriales.id.3468	FALSE	0.00113943	20.9187
1507	rs2374342	C	A	0.0582927	-0.089045	0.413741	FALSE	FALSE	FALSE	0.400995	0.106026	Precocious central puberty	0.0126195	4.52e-06	order.Enterobacteriales.id.3468	TRUE	0.0011621	21.3353
1508	rs35673018	G	A	0.0899642	0.196708	0.0894245	FALSE	FALSE	FALSE	0.288325	0.185258	Precocious central puberty	0.0202934	7.63e-06	order.Enterobacteriales.id.3468	TRUE	0.00107044	19.6508
1509	rs4792380	A	T	0.115598	-0.342219	0.0306725	FALSE	TRUE	TRUE	0.251917	0.298697	Precocious central puberty	0.0257683	9.49e-06	order.Enterobacteriales.id.3468	FALSE	0.00109611	20.1224
1510	rs504442	T	G	0.084159	0.0299128	0.105222	FALSE	FALSE	FALSE	0.863083	0.173457	Precocious central puberty	0.0189479	5.17e-06	order.Enterobacteriales.id.3468	TRUE	0.00107452	19.7257
1511	rs61973590	C	G	-0.0605392	0.0957988	0.356217	FALSE	TRUE	TRUE	0.380579	0.109256	Precocious central puberty	0.0133696	8.54e-06	order.Enterobacteriales.id.3468	FALSE	0.00111674	20.5016
1512	rs62210023	A	G	0.0606754	-0.159207	0.345195	FALSE	FALSE	FALSE	0.147516	0.109922	Precocious central puberty	0.0130125	3.13e-06	order.Enterobacteriales.id.3468	TRUE	0.0011841	21.7398
1513	rs78143293	A	G	-0.0848521	0.0144808	0.121513	FALSE	FALSE	FALSE	0.927633	0.15944	Precocious central puberty	0.0170415	1.2e-06	order.Enterobacteriales.id.3468	TRUE	0.00134997	24.7891
1514	rs79757635	C	A	0.0758597	-0.206293	0.137871	FALSE	FALSE	FALSE	0.18557	0.155834	Precocious central puberty	0.0171286	9.32e-06	order.Enterobacteriales.id.3468	TRUE	0.00106836	19.6125
1515	rs80319214	C	G	0.0990404	-0.035614	0.0759651	FALSE	TRUE	TRUE	0.859349	0.200979	Precocious central puberty	0.0215877	6.95e-06	order.Enterobacteriales.id.3468	FALSE	0.00114634	21.0457
1516	rs11026530	T	C	0.0822408	-0.230107	0.150456	FALSE	FALSE	FALSE	0.117473	0.146989	Precocious central puberty	0.0186379	9.43e-06	family.Enterobacteriaceae.id.3469	TRUE	0.00106052	19.4685
1517	rs111229068	A	T	0.110561	-0.037589	0.0785574	FALSE	TRUE	TRUE	0.847166	0.195028	Precocious central puberty	0.0241719	3.65e-06	family.Enterobacteriaceae.id.3469	FALSE	0.00113943	20.9187
1518	rs2374342	C	A	0.0582927	-0.089045	0.413741	FALSE	FALSE	FALSE	0.400995	0.106026	Precocious central puberty	0.0126195	4.52e-06	family.Enterobacteriaceae.id.3469	TRUE	0.0011621	21.3353
1519	rs35673018	G	A	0.0899642	0.196708	0.0894245	FALSE	FALSE	FALSE	0.288325	0.185258	Precocious central puberty	0.0202934	7.63e-06	family.Enterobacteriaceae.id.3469	TRUE	0.00107044	19.6508
1520	rs4792380	A	T	0.115598	-0.342219	0.0306725	FALSE	TRUE	TRUE	0.251917	0.298697	Precocious central puberty	0.0257683	9.49e-06	family.Enterobacteriaceae.id.3469	FALSE	0.00109611	20.1224
1521	rs504442	T	G	0.084159	0.0299128	0.105222	FALSE	FALSE	FALSE	0.863083	0.173457	Precocious central puberty	0.0189479	5.17e-06	family.Enterobacteriaceae.id.3469	TRUE	0.00107452	19.7257
1522	rs61973590	C	G	-0.0605392	0.0957988	0.356217	FALSE	TRUE	TRUE	0.380579	0.109256	Precocious central puberty	0.0133696	8.54e-06	family.Enterobacteriaceae.id.3469	FALSE	0.00111674	20.5016
1523	rs62210023	A	G	0.0606754	-0.159207	0.345195	FALSE	FALSE	FALSE	0.147516	0.109922	Precocious central puberty	0.0130125	3.13e-06	family.Enterobacteriaceae.id.3469	TRUE	0.0011841	21.7398
1524	rs78143293	A	G	-0.0848521	0.0144808	0.121513	FALSE	FALSE	FALSE	0.927633	0.15944	Precocious central puberty	0.0170415	1.2e-06	family.Enterobacteriaceae.id.3469	TRUE	0.00134997	24.7891
1525	rs79757635	C	A	0.0758597	-0.206293	0.137871	FALSE	FALSE	FALSE	0.18557	0.155834	Precocious central puberty	0.0171286	9.32e-06	family.Enterobacteriaceae.id.3469	TRUE	0.00106836	19.6125
1526	rs80319214	C	G	0.0990404	-0.035614	0.0759651	FALSE	TRUE	TRUE	0.859349	0.200979	Precocious central puberty	0.0215877	6.95e-06	family.Enterobacteriaceae.id.3469	FALSE	0.00114634	21.0457
1527	rs11027642	C	T	0.129006	0.112986	0.142049	FALSE	FALSE	FALSE	0.449202	0.149306	Precocious central puberty	0.0284844	4.92e-06	genus.Eisenbergiella.id.11304	TRUE	0.00111717	20.5095
1528	rs11079158	T	C	0.100627	0.0854405	0.216842	FALSE	FALSE	FALSE	0.502565	0.127436	Precocious central puberty	0.022546	7.35e-06	genus.Eisenbergiella.id.11304	TRUE	0.00108497	19.9177
1529	rs11938607	T	C	0.0978125	-0.101848	0.253016	FALSE	FALSE	FALSE	0.397058	0.120262	Precocious central puberty	0.0216636	8.22e-06	genus.Eisenbergiella.id.11304	TRUE	0.00111032	20.3836
1530	rs12257723	A	C	-0.0952742	-0.018507	0.327137	FALSE	FALSE	FALSE	0.867211	0.110687	Precocious central puberty	0.0211569	8.85e-06	genus.Eisenbergiella.id.11304	TRUE	0.0011045	20.2768
1531	rs12278566	T	A	-0.121065	-0.0647921	0.266405	FALSE	TRUE	TRUE	0.589259	0.120005	Precocious central puberty	0.0251658	1.65e-06	genus.Eisenbergiella.id.11304	FALSE	0.00126028	23.1401
1532	rs12710729	C	A	0.0893384	-0.0596601	0.320569	FALSE	FALSE	FALSE	0.593685	0.111827	Precocious central puberty	0.0199069	9.84e-06	genus.Eisenbergiella.id.11304	TRUE	0.00109696	20.1382
1533	rs13258851	A	G	0.137001	0.152431	0.141643	FALSE	FALSE	FALSE	0.310402	0.15027	Precocious central puberty	0.0302124	7.75e-06	genus.Eisenbergiella.id.11304	TRUE	0.00111994	20.5604
1534	rs1508033	A	C	0.091546	-0.0934451	0.314845	FALSE	FALSE	FALSE	0.412731	0.114083	Precocious central puberty	0.0195787	3.23e-06	genus.Eisenbergiella.id.11304	TRUE	0.00119068	21.8608
1535	rs1553971	T	G	0.120965	0.0541745	0.227116	FALSE	FALSE	FALSE	0.666546	0.125726	Precocious central puberty	0.0263054	5.27e-06	genus.Eisenbergiella.id.11304	TRUE	0.00115166	21.1436
1536	rs2683098	C	T	0.107319	-0.254807	0.217021	FALSE	FALSE	FALSE	0.0459907	0.127692	Precocious central puberty	0.022515	2.24e-06	genus.Eisenbergiella.id.11304	TRUE	0.00123729	22.7175
1537	rs3812426	G	A	0.106447	0.0336348	0.155855	FALSE	FALSE	FALSE	0.815815	0.144398	Precocious central puberty	0.0224159	2.72e-06	genus.Eisenbergiella.id.11304	TRUE	0.00122807	22.5481
1538	rs4462860	G	A	0.0939071	0.291328	0.396699	FALSE	FALSE	FALSE	0.00338306	0.099409	Precocious central puberty	0.0201104	4.16e-06	genus.Eisenbergiella.id.11304	TRUE	0.00118751	21.8025
1539	rs11054680	T	C	-0.104751	0.0216801	0.171787	FALSE	FALSE	FALSE	0.877028	0.140109	Precocious central puberty	0.0226998	2.31e-06	genus.Turicibacter.id.2162	TRUE	0.00115977	21.2926
1540	rs11649454	G	C	0.0950891	0.210496	0.152151	FALSE	TRUE	TRUE	0.145504	0.144612	Precocious central puberty	0.0203433	3.27e-06	genus.Turicibacter.id.2162	FALSE	0.00118987	21.8459
1541	rs11666533	C	T	-0.111689	0.00450791	0.0842691	FALSE	FALSE	FALSE	0.980915	0.188441	Precocious central puberty	0.0248436	7.37e-06	genus.Turicibacter.id.2162	TRUE	0.00110081	20.209
1542	rs12603364	T	C	0.110861	-0.0141505	0.14224	FALSE	FALSE	FALSE	0.925153	0.150626	Precocious central puberty	0.0225598	8.67e-07	genus.Turicibacter.id.2162	TRUE	0.00131496	24.1456
1543	rs149744580	A	G	0.169883	-0.0931552	0.0535252	FALSE	FALSE	FALSE	0.692401	0.23548	Precocious central puberty	0.0315478	7.01e-08	genus.Turicibacter.id.2162	TRUE	0.00157861	28.9942
1544	rs2221441	G	C	0.0710364	0.21611	0.498131	FALSE	TRUE	TRUE	0.0394903	0.104957	Precocious central puberty	0.015343	3.46e-06	genus.Turicibacter.id.2162	FALSE	0.00116744	21.4335
1545	rs2834977	T	C	-0.0959995	0.0150532	0.152168	FALSE	FALSE	FALSE	0.916293	0.143221	Precocious central puberty	0.0208261	3.96e-06	genus.Turicibacter.id.2162	TRUE	0.00115723	21.2459
1546	rs2952020	G	A	-0.0759019	0.138859	0.2476	FALSE	FALSE	FALSE	0.256831	0.12246	Precocious central puberty	0.0165764	5.63e-06	genus.Turicibacter.id.2162	TRUE	0.00114191	20.9642
1547	rs3734633	G	A	-0.120957	-0.130686	0.0584929	FALSE	FALSE	FALSE	0.548182	0.217634	Precocious central puberty	0.02683	5.32e-06	genus.Turicibacter.id.2162	TRUE	0.00110698	20.3222
1548	rs4247078	C	G	0.0710377	-0.000741189	0.389565	FALSE	TRUE	TRUE	0.994476	0.10705	Precocious central puberty	0.0155221	5.46e-06	genus.Turicibacter.id.2162	FALSE	0.00114072	20.9425
1549	rs4869133	G	A	0.131186	-0.114046	0.176921	FALSE	FALSE	FALSE	0.410309	0.138514	Precocious central puberty	0.027197	2.55e-06	genus.Turicibacter.id.2162	TRUE	0.00126702	23.2642
1550	rs55756211	T	C	-0.115115	-0.0690307	0.0726382	FALSE	FALSE	FALSE	0.732794	0.202192	Precocious central puberty	0.0240708	2.81e-06	genus.Turicibacter.id.2162	TRUE	0.0012455	22.8685
1551	rs61265175	G	C	-0.0858591	-0.0325033	0.181522	FALSE	TRUE	TRUE	0.81247	0.137006	Precocious central puberty	0.0185778	4.14e-06	genus.Turicibacter.id.2162	FALSE	0.00116327	21.3569
1552	rs7199484	G	A	-0.0731428	-0.123389	0.305504	FALSE	FALSE	FALSE	0.278799	0.113931	Precocious central puberty	0.0160172	5.77e-06	genus.Turicibacter.id.2162	TRUE	0.00113574	20.8509
1553	rs11069458	T	C	-0.0680947	-0.159439	0.186369	FALSE	FALSE	FALSE	0.23557	0.134419	Precocious central puberty	0.015503	7.72e-06	genus.Bilophila.id.3170	TRUE	0.00105085	19.2907
1554	rs116261629	G	C	0.128112	-0.209853	0.0927031	FALSE	TRUE	TRUE	0.253602	0.183817	Precocious central puberty	0.0261358	8.62e-07	genus.Bilophila.id.3170	FALSE	0.0013084	24.0249
1555	rs1241171	G	A	-0.0692654	-0.0199903	0.143857	FALSE	FALSE	FALSE	0.892638	0.148113	Precocious central puberty	0.0150148	4.24e-06	genus.Bilophila.id.3170	TRUE	0.00115901	21.2787
1556	rs1571225	C	T	0.0826826	-0.0637323	0.165579	FALSE	FALSE	FALSE	0.653094	0.141795	Precocious central puberty	0.0170621	1.12e-06	genus.Bilophila.id.3170	TRUE	0.00127881	23.4808
1557	rs1969927	G	A	0.0564589	0.0253263	0.33543	FALSE	FALSE	FALSE	0.819793	0.111172	Precocious central puberty	0.0126935	9.07e-06	genus.Bilophila.id.3170	TRUE	0.00107755	19.7813
1558	rs2713349	A	T	0.0617228	-0.0496438	0.297134	FALSE	TRUE	TRUE	0.665094	0.11468	Precocious central puberty	0.0140174	8.63e-06	genus.Bilophila.id.3170	FALSE	0.00105608	19.3869
1559	rs2728491	G	T	-0.0627416	-0.0542854	0.238334	FALSE	FALSE	FALSE	0.657927	0.122602	Precocious central puberty	0.0139456	6.33e-06	genus.Bilophila.id.3170	TRUE	0.00110244	20.2389
1560	rs3827020	C	T	0.0766479	0.144753	0.195833	FALSE	FALSE	FALSE	0.275268	0.132678	Precocious central puberty	0.0160642	1.79e-06	genus.Bilophila.id.3170	TRUE	0.00123978	22.7632
1561	rs4798126	G	A	0.073288	-0.0137648	0.196831	FALSE	FALSE	FALSE	0.917287	0.132542	Precocious central puberty	0.016799	7.15e-06	genus.Bilophila.id.3170	TRUE	0.00103669	19.0306
1562	rs542415	T	C	-0.0613623	0.0662126	0.390473	FALSE	FALSE	FALSE	0.539128	0.107815	Precocious central puberty	0.0133436	4.71e-06	genus.Bilophila.id.3170	TRUE	0.00115175	21.1451
1563	rs60178956	G	A	-0.0624818	-0.256089	0.227296	FALSE	FALSE	FALSE	0.0394276	0.124334	Precocious central puberty	0.0141485	8.06e-06	genus.Bilophila.id.3170	TRUE	0.00106225	19.5002
1564	rs6793291	C	A	0.112729	-0.0345764	0.052111	FALSE	FALSE	FALSE	0.880271	0.229553	Precocious central puberty	0.0241633	3.11e-06	genus.Bilophila.id.3170	TRUE	0.00118535	21.7627
1565	rs72676854	T	C	0.123209	-0.189892	0.0519649	FALSE	FALSE	FALSE	0.425837	0.238457	Precocious central puberty	0.026882	5.62e-06	genus.Bilophila.id.3170	TRUE	0.0011441	21.0045
1566	rs7802841	C	A	0.0670097	0.146776	0.302352	FALSE	FALSE	FALSE	0.197817	0.113975	Precocious central puberty	0.0137701	1.77e-06	genus.Bilophila.id.3170	TRUE	0.00128957	23.6786
1567	rs8013541	A	T	-0.0571991	0.0951382	0.430616	FALSE	TRUE	TRUE	0.368003	0.105683	Precocious central puberty	0.0125673	5.48e-06	genus.Bilophila.id.3170	FALSE	0.00112825	20.7132
1568	rs9899990	A	G	-0.102702	-0.393199	0.0843523	FALSE	FALSE	FALSE	0.0379568	0.189464	Precocious central puberty	0.0233878	9.07e-06	genus.Bilophila.id.3170	TRUE	0.00105033	19.2812
1569	rs1107244	G	A	0.0758558	-0.114962	0.0774277	FALSE	FALSE	FALSE	0.559492	0.196989	Precocious central puberty	0.0171182	3.59e-06	genus.Alistipes.id.968	TRUE	0.00106954	19.6342
1570	rs11769002	G	A	-0.0528793	0.072754	0.414176	FALSE	FALSE	FALSE	0.492245	0.105941	Precocious central puberty	0.0109389	1.45e-06	genus.Alistipes.id.968	TRUE	0.00127255	23.3658
1571	rs11958296	A	G	-0.0981222	0.0668319	0.0450055	FALSE	FALSE	FALSE	0.78616	0.24634	Precocious central puberty	0.0218272	9.3e-06	genus.Alistipes.id.968	TRUE	0.00110068	20.2065
1572	rs12990744	C	T	-0.0776618	0.182048	0.104021	FALSE	FALSE	FALSE	0.283169	0.169626	Precocious central puberty	0.0172986	8.21e-06	genus.Alistipes.id.968	TRUE	0.00109779	20.1534
1573	rs1689282	A	C	-0.0520061	0.138777	0.323711	FALSE	FALSE	FALSE	0.213642	0.111591	Precocious central puberty	0.0113942	5.28e-06	genus.Alistipes.id.968	TRUE	0.00113462	20.8303
1574	rs2290844	C	T	0.0813969	-0.0730936	0.113164	FALSE	FALSE	FALSE	0.661264	0.166816	Precocious central puberty	0.0191632	9.1e-06	genus.Alistipes.id.968	TRUE	0.000982775	18.0399
1575	rs2450745	A	C	-0.080524	0.0648095	0.0698722	FALSE	FALSE	FALSE	0.753066	0.206007	Precocious central puberty	0.0184702	7.12e-06	genus.Alistipes.id.968	TRUE	0.00103528	19.0047
1576	rs2875322	T	C	-0.0580945	-0.208504	0.169589	FALSE	FALSE	FALSE	0.136212	0.139932	Precocious central puberty	0.0131432	8.78e-06	genus.Alistipes.id.968	TRUE	0.00106415	19.5352
1577	rs34417064	A	G	-0.048202	0.218006	0.451393	FALSE	FALSE	FALSE	0.0386963	0.10545	Precocious central puberty	0.0106868	7.01e-06	genus.Alistipes.id.968	TRUE	0.00110802	20.3415
1578	rs4810359	A	G	-0.0652428	-0.136189	0.123032	FALSE	FALSE	FALSE	0.383467	0.156264	Precocious central puberty	0.0146155	7.5e-06	genus.Alistipes.id.968	TRUE	0.00108534	19.9246
1579	rs62576416	T	C	0.0492647	-0.0951599	0.382947	FALSE	FALSE	FALSE	0.374475	0.107147	Precocious central puberty	0.0109733	7.5e-06	genus.Alistipes.id.968	TRUE	0.0010978	20.1535
1580	rs67281112	G	C	0.0634575	0.0966438	0.203874	FALSE	TRUE	TRUE	0.458441	0.13035	Precocious central puberty	0.0137846	3.92e-06	genus.Alistipes.id.968	FALSE	0.00115419	21.19
1581	rs7129639	C	A	-0.0524955	0.0831522	0.333215	FALSE	FALSE	FALSE	0.45357	0.110947	Precocious central puberty	0.0109584	1.78e-06	genus.Alistipes.id.968	TRUE	0.00124971	22.9459
1582	rs8130320	A	G	-0.049002	0.109897	0.558623	FALSE	FALSE	FALSE	0.297232	0.105428	Precocious central puberty	0.010717	4.84e-06	genus.Alistipes.id.968	TRUE	0.00113864	20.9041
1583	rs11073596	T	G	0.0510212	0.0614171	0.382136	FALSE	FALSE	FALSE	0.570528	0.108267	Precocious central puberty	0.0114339	8.14e-06	family.Coriobacteriaceae.id.811	TRUE	0.00108453	19.9097
1584	rs11250875	T	C	0.06075	-0.125848	0.213946	FALSE	FALSE	FALSE	0.325867	0.128093	Precocious central puberty	0.0130939	4.83e-06	family.Coriobacteriaceae.id.811	TRUE	0.00117232	21.5232
1585	rs11656361	A	C	0.0773006	0.0248784	0.182919	FALSE	FALSE	FALSE	0.853663	0.134881	Precocious central puberty	0.017553	8.02e-06	family.Coriobacteriaceae.id.811	TRUE	0.00105635	19.3917
1586	rs12974142	G	A	0.0789796	0.413447	0.070348	FALSE	FALSE	FALSE	0.0411756	0.202495	Precocious central puberty	0.0177205	8.51e-06	family.Coriobacteriaceae.id.811	TRUE	0.00108196	19.8624
1587	rs13307134	C	T	0.0565686	0.0826858	0.166571	FALSE	FALSE	FALSE	0.554007	0.139727	Precocious central puberty	0.0126265	7.8e-06	family.Coriobacteriaceae.id.811	TRUE	0.00109323	20.0696
1588	rs1397793	G	A	-0.0498855	-0.181889	0.309511	FALSE	FALSE	FALSE	0.113819	0.115028	Precocious central puberty	0.0112446	9.77e-06	family.Coriobacteriaceae.id.811	TRUE	0.00107199	19.6793
1589	rs1816223	A	G	-0.0586265	0.0882632	0.200404	FALSE	FALSE	FALSE	0.495588	0.129523	Precocious central puberty	0.0129006	4.84e-06	family.Coriobacteriaceae.id.811	TRUE	0.00112482	20.6501
1590	rs240104	T	C	-0.0603429	-0.0307495	0.284404	FALSE	FALSE	FALSE	0.792883	0.117111	Precocious central puberty	0.0126849	1.52e-06	family.Coriobacteriaceae.id.811	TRUE	0.00123237	22.6272
1591	rs2442778	G	A	-0.116408	0.269997	0.051581	FALSE	FALSE	FALSE	0.25236	0.235881	Precocious central puberty	0.0258545	9.03e-06	family.Coriobacteriaceae.id.811	TRUE	0.00110412	20.2697
1592	rs3025411	A	G	0.0926543	-0.317304	0.107368	FALSE	FALSE	FALSE	0.0646651	0.171742	Precocious central puberty	0.0209468	8.27e-06	family.Coriobacteriaceae.id.811	TRUE	0.0010657	19.5636
1593	rs34739816	G	T	0.0965017	0.0493203	0.0581789	FALSE	FALSE	FALSE	0.825971	0.224314	Precocious central puberty	0.0207666	3.88e-06	family.Coriobacteriaceae.id.811	TRUE	0.00117606	21.592
1594	rs45480394	T	G	-0.0504262	-0.0427856	0.360224	FALSE	FALSE	FALSE	0.693673	0.108627	Precocious central puberty	0.0113307	9.71e-06	family.Coriobacteriaceae.id.811	TRUE	0.00107878	19.804
1595	rs4880783	G	T	0.056503	0.165951	0.26234	FALSE	FALSE	FALSE	0.16216	0.118719	Precocious central puberty	0.0125055	5.9e-06	family.Coriobacteriaceae.id.811	TRUE	0.00111187	20.4122
1596	rs62448869	T	A	-0.0486059	0.0552759	0.537559	FALSE	TRUE	TRUE	0.599801	0.10535	Precocious central puberty	0.0108982	7.87e-06	family.Coriobacteriaceae.id.811	FALSE	0.00108342	19.8893
1597	rs67561917	A	G	-0.0714367	-0.0389509	0.180976	FALSE	FALSE	FALSE	0.774007	0.135653	Precocious central puberty	0.0154113	5.39e-06	family.Coriobacteriaceae.id.811	TRUE	0.00117018	21.484
1598	rs719099	A	G	0.0778402	-0.00522638	0.0983971	FALSE	FALSE	FALSE	0.976719	0.179095	Precocious central puberty	0.0155815	5.43e-07	family.Coriobacteriaceae.id.811	TRUE	0.00135893	24.9541
1599	rs7540303	C	T	0.0483227	0.0643802	0.366124	FALSE	FALSE	FALSE	0.553255	0.108587	Precocious central puberty	0.0109062	9.62e-06	family.Coriobacteriaceae.id.811	TRUE	0.00106929	19.6296
1600	rs76779974	C	G	0.0774888	0.27308	0.0921991	FALSE	TRUE	TRUE	0.128575	0.179688	Precocious central puberty	0.0171877	5.63e-06	family.Coriobacteriaceae.id.811	FALSE	0.00110704	20.3233
1601	rs7898585	T	C	0.0731501	0.0487641	0.192774	FALSE	FALSE	FALSE	0.715799	0.133938	Precocious central puberty	0.0164186	5.25e-06	family.Coriobacteriaceae.id.811	TRUE	0.00108116	19.8478
1602	rs80046645	C	G	0.25584	0.629823	0.0390991	FALSE	TRUE	TRUE	0.0178649	0.265927	Precocious central puberty	0.0561995	4.66e-06	family.Coriobacteriaceae.id.811	FALSE	0.00112871	20.7216
1603	rs8010111	G	A	-0.103377	-0.0545516	0.081056	FALSE	FALSE	FALSE	0.772891	0.189024	Precocious central puberty	0.0229286	6.9e-06	family.Coriobacteriaceae.id.811	TRUE	0.00110716	20.3256
1604	rs11073596	T	G	0.0510212	0.0614171	0.382136	FALSE	FALSE	FALSE	0.570528	0.108267	Precocious central puberty	0.0114339	8.14e-06	order.Coriobacteriales.id.810	TRUE	0.00108453	19.9097
1605	rs11250875	T	C	0.06075	-0.125848	0.213946	FALSE	FALSE	FALSE	0.325867	0.128093	Precocious central puberty	0.0130939	4.83e-06	order.Coriobacteriales.id.810	TRUE	0.00117232	21.5232
1606	rs11656361	A	C	0.0773006	0.0248784	0.182919	FALSE	FALSE	FALSE	0.853663	0.134881	Precocious central puberty	0.017553	8.02e-06	order.Coriobacteriales.id.810	TRUE	0.00105635	19.3917
1607	rs12974142	G	A	0.0789796	0.413447	0.070348	FALSE	FALSE	FALSE	0.0411756	0.202495	Precocious central puberty	0.0177205	8.51e-06	order.Coriobacteriales.id.810	TRUE	0.00108196	19.8624
1608	rs13307134	C	T	0.0565686	0.0826858	0.166571	FALSE	FALSE	FALSE	0.554007	0.139727	Precocious central puberty	0.0126265	7.8e-06	order.Coriobacteriales.id.810	TRUE	0.00109323	20.0696
1609	rs1397793	G	A	-0.0498855	-0.181889	0.309511	FALSE	FALSE	FALSE	0.113819	0.115028	Precocious central puberty	0.0112446	9.77e-06	order.Coriobacteriales.id.810	TRUE	0.00107199	19.6793
1610	rs1816223	A	G	-0.0586265	0.0882632	0.200404	FALSE	FALSE	FALSE	0.495588	0.129523	Precocious central puberty	0.0129006	4.84e-06	order.Coriobacteriales.id.810	TRUE	0.00112482	20.6501
1611	rs240104	T	C	-0.0603429	-0.0307495	0.284404	FALSE	FALSE	FALSE	0.792883	0.117111	Precocious central puberty	0.0126849	1.52e-06	order.Coriobacteriales.id.810	TRUE	0.00123237	22.6272
1612	rs2442778	G	A	-0.116408	0.269997	0.051581	FALSE	FALSE	FALSE	0.25236	0.235881	Precocious central puberty	0.0258545	9.03e-06	order.Coriobacteriales.id.810	TRUE	0.00110412	20.2697
1613	rs3025411	A	G	0.0926543	-0.317304	0.107368	FALSE	FALSE	FALSE	0.0646651	0.171742	Precocious central puberty	0.0209468	8.27e-06	order.Coriobacteriales.id.810	TRUE	0.0010657	19.5636
1614	rs34739816	G	T	0.0965017	0.0493203	0.0581789	FALSE	FALSE	FALSE	0.825971	0.224314	Precocious central puberty	0.0207666	3.88e-06	order.Coriobacteriales.id.810	TRUE	0.00117606	21.592
1615	rs45480394	T	G	-0.0504262	-0.0427856	0.360224	FALSE	FALSE	FALSE	0.693673	0.108627	Precocious central puberty	0.0113307	9.71e-06	order.Coriobacteriales.id.810	TRUE	0.00107878	19.804
1616	rs4880783	G	T	0.056503	0.165951	0.26234	FALSE	FALSE	FALSE	0.16216	0.118719	Precocious central puberty	0.0125055	5.9e-06	order.Coriobacteriales.id.810	TRUE	0.00111187	20.4122
1617	rs62448869	T	A	-0.0486059	0.0552759	0.537559	FALSE	TRUE	TRUE	0.599801	0.10535	Precocious central puberty	0.0108982	7.87e-06	order.Coriobacteriales.id.810	FALSE	0.00108342	19.8893
1618	rs67561917	A	G	-0.0714367	-0.0389509	0.180976	FALSE	FALSE	FALSE	0.774007	0.135653	Precocious central puberty	0.0154113	5.39e-06	order.Coriobacteriales.id.810	TRUE	0.00117018	21.484
1619	rs719099	A	G	0.0778402	-0.00522638	0.0983971	FALSE	FALSE	FALSE	0.976719	0.179095	Precocious central puberty	0.0155815	5.43e-07	order.Coriobacteriales.id.810	TRUE	0.00135893	24.9541
1620	rs7540303	C	T	0.0483227	0.0643802	0.366124	FALSE	FALSE	FALSE	0.553255	0.108587	Precocious central puberty	0.0109062	9.62e-06	order.Coriobacteriales.id.810	TRUE	0.00106929	19.6296
1621	rs76779974	C	G	0.0774888	0.27308	0.0921991	FALSE	TRUE	TRUE	0.128575	0.179688	Precocious central puberty	0.0171877	5.63e-06	order.Coriobacteriales.id.810	FALSE	0.00110704	20.3233
1622	rs7898585	T	C	0.0731501	0.0487641	0.192774	FALSE	FALSE	FALSE	0.715799	0.133938	Precocious central puberty	0.0164186	5.25e-06	order.Coriobacteriales.id.810	TRUE	0.00108116	19.8478
1623	rs80046645	C	G	0.25584	0.629823	0.0390991	FALSE	TRUE	TRUE	0.0178649	0.265927	Precocious central puberty	0.0561995	4.66e-06	order.Coriobacteriales.id.810	FALSE	0.00112871	20.7216
1624	rs8010111	G	A	-0.103377	-0.0545516	0.081056	FALSE	FALSE	FALSE	0.772891	0.189024	Precocious central puberty	0.0229286	6.9e-06	order.Coriobacteriales.id.810	TRUE	0.00110716	20.3256
1625	rs11073596	T	G	0.0510212	0.0614171	0.382136	FALSE	FALSE	FALSE	0.570528	0.108267	Precocious central puberty	0.0114339	8.14e-06	class.Coriobacteriia.id.809	TRUE	0.00108453	19.9097
1626	rs11250875	T	C	0.06075	-0.125848	0.213946	FALSE	FALSE	FALSE	0.325867	0.128093	Precocious central puberty	0.0130939	4.83e-06	class.Coriobacteriia.id.809	TRUE	0.00117232	21.5232
1627	rs11656361	A	C	0.0773006	0.0248784	0.182919	FALSE	FALSE	FALSE	0.853663	0.134881	Precocious central puberty	0.017553	8.02e-06	class.Coriobacteriia.id.809	TRUE	0.00105635	19.3917
1628	rs12974142	G	A	0.0789796	0.413447	0.070348	FALSE	FALSE	FALSE	0.0411756	0.202495	Precocious central puberty	0.0177205	8.51e-06	class.Coriobacteriia.id.809	TRUE	0.00108196	19.8624
1629	rs13307134	C	T	0.0565686	0.0826858	0.166571	FALSE	FALSE	FALSE	0.554007	0.139727	Precocious central puberty	0.0126265	7.8e-06	class.Coriobacteriia.id.809	TRUE	0.00109323	20.0696
1630	rs1397793	G	A	-0.0498855	-0.181889	0.309511	FALSE	FALSE	FALSE	0.113819	0.115028	Precocious central puberty	0.0112446	9.77e-06	class.Coriobacteriia.id.809	TRUE	0.00107199	19.6793
1631	rs1816223	A	G	-0.0586265	0.0882632	0.200404	FALSE	FALSE	FALSE	0.495588	0.129523	Precocious central puberty	0.0129006	4.84e-06	class.Coriobacteriia.id.809	TRUE	0.00112482	20.6501
1632	rs240104	T	C	-0.0603429	-0.0307495	0.284404	FALSE	FALSE	FALSE	0.792883	0.117111	Precocious central puberty	0.0126849	1.52e-06	class.Coriobacteriia.id.809	TRUE	0.00123237	22.6272
1633	rs2442778	G	A	-0.116408	0.269997	0.051581	FALSE	FALSE	FALSE	0.25236	0.235881	Precocious central puberty	0.0258545	9.03e-06	class.Coriobacteriia.id.809	TRUE	0.00110412	20.2697
1634	rs3025411	A	G	0.0926543	-0.317304	0.107368	FALSE	FALSE	FALSE	0.0646651	0.171742	Precocious central puberty	0.0209468	8.27e-06	class.Coriobacteriia.id.809	TRUE	0.0010657	19.5636
1635	rs34739816	G	T	0.0965017	0.0493203	0.0581789	FALSE	FALSE	FALSE	0.825971	0.224314	Precocious central puberty	0.0207666	3.88e-06	class.Coriobacteriia.id.809	TRUE	0.00117606	21.592
1636	rs45480394	T	G	-0.0504262	-0.0427856	0.360224	FALSE	FALSE	FALSE	0.693673	0.108627	Precocious central puberty	0.0113307	9.71e-06	class.Coriobacteriia.id.809	TRUE	0.00107878	19.804
1637	rs4880783	G	T	0.056503	0.165951	0.26234	FALSE	FALSE	FALSE	0.16216	0.118719	Precocious central puberty	0.0125055	5.9e-06	class.Coriobacteriia.id.809	TRUE	0.00111187	20.4122
1638	rs62448869	T	A	-0.0486059	0.0552759	0.537559	FALSE	TRUE	TRUE	0.599801	0.10535	Precocious central puberty	0.0108982	7.87e-06	class.Coriobacteriia.id.809	FALSE	0.00108342	19.8893
1639	rs67561917	A	G	-0.0714367	-0.0389509	0.180976	FALSE	FALSE	FALSE	0.774007	0.135653	Precocious central puberty	0.0154113	5.39e-06	class.Coriobacteriia.id.809	TRUE	0.00117018	21.484
1640	rs719099	A	G	0.0778402	-0.00522638	0.0983971	FALSE	FALSE	FALSE	0.976719	0.179095	Precocious central puberty	0.0155815	5.43e-07	class.Coriobacteriia.id.809	TRUE	0.00135893	24.9541
1641	rs7540303	C	T	0.0483227	0.0643802	0.366124	FALSE	FALSE	FALSE	0.553255	0.108587	Precocious central puberty	0.0109062	9.62e-06	class.Coriobacteriia.id.809	TRUE	0.00106929	19.6296
1642	rs76779974	C	G	0.0774888	0.27308	0.0921991	FALSE	TRUE	TRUE	0.128575	0.179688	Precocious central puberty	0.0171877	5.63e-06	class.Coriobacteriia.id.809	FALSE	0.00110704	20.3233
1643	rs7898585	T	C	0.0731501	0.0487641	0.192774	FALSE	FALSE	FALSE	0.715799	0.133938	Precocious central puberty	0.0164186	5.25e-06	class.Coriobacteriia.id.809	TRUE	0.00108116	19.8478
1644	rs80046645	C	G	0.25584	0.629823	0.0390991	FALSE	TRUE	TRUE	0.0178649	0.265927	Precocious central puberty	0.0561995	4.66e-06	class.Coriobacteriia.id.809	FALSE	0.00112871	20.7216
1645	rs8010111	G	A	-0.103377	-0.0545516	0.081056	FALSE	FALSE	FALSE	0.772891	0.189024	Precocious central puberty	0.0229286	6.9e-06	class.Coriobacteriia.id.809	TRUE	0.00110716	20.3256
1646	rs11110282	A	G	-0.101189	0.0473955	0.0483993	FALSE	FALSE	FALSE	0.844666	0.241901	Precocious central puberty	0.0217379	4.85e-06	class.Bacilli.id.1673	TRUE	0.00118011	21.6664
1647	rs111552159	C	G	0.128032	-0.402763	0.0448747	FALSE	TRUE	TRUE	0.115496	0.255891	Precocious central puberty	0.0286921	9.13e-06	class.Bacilli.id.1673	FALSE	0.00108452	19.9096
1648	rs11730038	G	A	-0.0630747	-0.0901461	0.294478	FALSE	FALSE	FALSE	0.432027	0.114729	Precocious central puberty	0.0128717	1.96e-06	class.Bacilli.id.1673	TRUE	0.00130758	24.0098
1649	rs12797734	T	C	0.0572158	-0.0252035	0.261988	FALSE	FALSE	FALSE	0.833411	0.119829	Precocious central puberty	0.0126793	7.21e-06	class.Bacilli.id.1673	TRUE	0.00110907	20.3608
1650	rs13068444	A	G	0.0601035	0.185498	0.177627	FALSE	FALSE	FALSE	0.174044	0.136464	Precocious central puberty	0.0136407	9.53e-06	class.Bacilli.id.1673	TRUE	0.00105746	19.4122
1651	rs1595463	C	A	0.0476864	0.113298	0.538539	FALSE	FALSE	FALSE	0.280942	0.10508	Precocious central puberty	0.0108547	7.97e-06	class.Bacilli.id.1673	TRUE	0.00105123	19.2977
1652	rs1962325	C	G	0.0554219	0.0777388	0.338554	FALSE	TRUE	TRUE	0.481415	0.11042	Precocious central puberty	0.0114789	1.38e-06	class.Bacilli.id.1673	FALSE	0.00126943	23.3084
1653	rs28564647	T	G	-0.0613034	-0.279612	0.167532	FALSE	FALSE	FALSE	0.0468932	0.140702	Precocious central puberty	0.0137579	7.81e-06	class.Bacilli.id.1673	TRUE	0.00108143	19.8526
1654	rs2952251	A	G	-0.0598868	0.0406118	0.22686	FALSE	FALSE	FALSE	0.745006	0.124871	Precocious central puberty	0.0123903	1.08e-06	class.Bacilli.id.1673	TRUE	0.00127218	23.3589
1655	rs34989881	A	G	0.111056	0.167483	0.0485443	FALSE	FALSE	FALSE	0.487058	0.240985	Precocious central puberty	0.0246039	6.55e-06	class.Bacilli.id.1673	TRUE	0.00110967	20.3717
1656	rs35344081	G	A	0.0619529	-0.0504832	0.262961	FALSE	FALSE	FALSE	0.670425	0.118626	Precocious central puberty	0.0127066	1.01e-06	class.Bacilli.id.1673	TRUE	0.00129449	23.7692
1657	rs4028634	T	C	0.0520614	-0.00233832	0.364454	FALSE	FALSE	FALSE	0.982825	0.108622	Precocious central puberty	0.0109842	2.21e-06	class.Bacilli.id.1673	TRUE	0.0012234	22.4621
1658	rs4459992	T	C	0.0535854	-0.227373	0.328263	FALSE	FALSE	FALSE	0.0412838	0.11142	Precocious central puberty	0.0116362	4.3e-06	class.Bacilli.id.1673	TRUE	0.00115497	21.2043
1659	rs57872228	C	T	-0.0714773	-0.288787	0.118174	FALSE	FALSE	FALSE	0.0719565	0.160492	Precocious central puberty	0.0146647	9.22e-07	class.Bacilli.id.1673	TRUE	0.00129369	23.7544
1660	rs694949	A	G	-0.081146	0.00324715	0.0955308	FALSE	FALSE	FALSE	0.985293	0.176149	Precocious central puberty	0.0180042	7.6e-06	class.Bacilli.id.1673	TRUE	0.00110638	20.3113
1661	rs74352383	T	A	-0.104496	-0.0621884	0.0826799	FALSE	TRUE	TRUE	0.74153	0.188548	Precocious central puberty	0.0217083	1.53e-06	class.Bacilli.id.1673	FALSE	0.00126182	23.1684
1662	rs74663707	C	T	0.0979154	0.320193	0.0654116	FALSE	FALSE	FALSE	0.130787	0.211907	Precocious central puberty	0.0224074	8.46e-06	class.Bacilli.id.1673	TRUE	0.00104009	19.093
1663	rs7666190	C	A	-0.104044	-0.0875343	0.115069	FALSE	FALSE	FALSE	0.594949	0.164638	Precocious central puberty	0.0247934	8.47e-06	class.Bacilli.id.1673	TRUE	0.000959285	17.6083
1664	rs76717940	T	A	0.156331	-0.0200214	0.0566255	FALSE	TRUE	TRUE	0.930601	0.229897	Precocious central puberty	0.0325945	1.07e-06	class.Bacilli.id.1673	FALSE	0.00125274	23.0015
1665	rs77558518	A	G	-0.107255	-0.118641	0.0955811	FALSE	FALSE	FALSE	0.50636	0.178537	Precocious central puberty	0.0222879	1.34e-06	class.Bacilli.id.1673	TRUE	0.0012611	23.1552
1666	rs78938557	T	C	0.108007	0.172542	0.0293832	FALSE	FALSE	FALSE	0.579701	0.311549	Precocious central puberty	0.0232858	1.07e-06	class.Bacilli.id.1673	TRUE	0.0011717	21.5118
1667	rs9581006	C	T	0.225309	0.212528	0.037004	FALSE	FALSE	FALSE	0.443494	0.277341	Precocious central puberty	0.0467697	1.79e-06	class.Bacilli.id.1673	TRUE	0.0012638	23.205
1668	rs11110282	A	G	-0.10239	0.0473955	0.0483993	FALSE	FALSE	FALSE	0.844666	0.241901	Precocious central puberty	0.0217849	3.96e-06	order.Lactobacillales.id.1800	TRUE	0.00120304	22.0879
1669	rs111552159	C	G	0.128854	-0.402763	0.0448747	FALSE	TRUE	TRUE	0.115496	0.255891	Precocious central puberty	0.0287397	8.31e-06	order.Lactobacillales.id.1800	FALSE	0.00109486	20.0995
1670	rs11627423	C	A	0.0499263	-0.00767823	0.366667	FALSE	FALSE	FALSE	0.943666	0.10866	Precocious central puberty	0.0109744	5.09e-06	order.Lactobacillales.id.1800	TRUE	0.00112722	20.6942
1671	rs11730038	G	A	-0.0605384	-0.0901461	0.294478	FALSE	FALSE	FALSE	0.432027	0.114729	Precocious central puberty	0.0129052	5.1e-06	order.Lactobacillales.id.1800	TRUE	0.00119842	22.0031
1672	rs12797734	T	C	0.0571279	-0.0252035	0.261988	FALSE	FALSE	FALSE	0.833411	0.119829	Precocious central puberty	0.0127113	7.77e-06	order.Lactobacillales.id.1800	TRUE	0.00110012	20.1962
1673	rs1595463	C	A	0.0479749	0.113298	0.538539	FALSE	FALSE	FALSE	0.280942	0.10508	Precocious central puberty	0.0108801	7.44e-06	order.Lactobacillales.id.1800	TRUE	0.00105901	19.4407
1674	rs1962325	C	G	0.0546878	0.0777388	0.338554	FALSE	TRUE	TRUE	0.481415	0.11042	Precocious central puberty	0.0115069	1.96e-06	order.Lactobacillales.id.1800	FALSE	0.00123006	22.5847
1675	rs2370083	G	T	-0.08054	-0.10368	0.0639953	FALSE	FALSE	FALSE	0.629915	0.215173	Precocious central puberty	0.0180992	8.33e-06	order.Lactobacillales.id.1800	TRUE	0.00107854	19.7996
1676	rs2952251	A	G	-0.0629317	0.0406118	0.22686	FALSE	FALSE	FALSE	0.745006	0.124871	Precocious central puberty	0.0124177	3.36e-07	order.Lactobacillales.id.1800	TRUE	0.00139845	25.6806
1677	rs34989881	A	G	0.113479	0.167483	0.0485443	FALSE	FALSE	FALSE	0.487058	0.240985	Precocious central puberty	0.0246452	4.09e-06	order.Lactobacillales.id.1800	TRUE	0.00115469	21.1992
1678	rs35344081	G	A	0.0642442	-0.0504832	0.262961	FALSE	FALSE	FALSE	0.670425	0.118626	Precocious central puberty	0.0127358	4.16e-07	order.Lactobacillales.id.1800	TRUE	0.00138552	25.4429
1679	rs4028634	T	C	0.0532915	-0.00233832	0.364454	FALSE	FALSE	FALSE	0.982825	0.108622	Precocious central puberty	0.01101	1.35e-06	order.Lactobacillales.id.1800	TRUE	0.00127582	23.4258
1680	rs57872228	C	T	-0.0688415	-0.288787	0.118174	FALSE	FALSE	FALSE	0.0719565	0.160492	Precocious central puberty	0.0146994	2.58e-06	order.Lactobacillales.id.1800	TRUE	0.00119449	21.9308
1681	rs74352383	T	A	-0.103396	-0.0621884	0.0826799	FALSE	TRUE	TRUE	0.74153	0.188548	Precocious central puberty	0.021758	1.88e-06	order.Lactobacillales.id.1800	FALSE	0.00122982	22.5802
1682	rs74663707	C	T	0.0982594	0.320193	0.0654116	FALSE	FALSE	FALSE	0.130787	0.211907	Precocious central puberty	0.0224613	8.4e-06	order.Lactobacillales.id.1800	TRUE	0.00104238	19.1352
1683	rs76717940	T	A	0.160943	-0.0200214	0.0566255	FALSE	TRUE	TRUE	0.930601	0.229897	Precocious central puberty	0.0327	6.55e-07	order.Lactobacillales.id.1800	FALSE	0.00131909	24.2214
1684	rs77558518	A	G	-0.106466	-0.118641	0.0955811	FALSE	FALSE	FALSE	0.50636	0.178537	Precocious central puberty	0.0223484	1.67e-06	order.Lactobacillales.id.1800	TRUE	0.00123593	22.6925
1685	rs78938557	T	C	0.10553	0.172542	0.0293832	FALSE	FALSE	FALSE	0.579701	0.311549	Precocious central puberty	0.0233581	2.31e-06	order.Lactobacillales.id.1800	TRUE	0.00111172	20.4094
1686	rs9581006	C	T	0.22583	0.212528	0.037004	FALSE	FALSE	FALSE	0.443494	0.277341	Precocious central puberty	0.0469228	1.77e-06	order.Lactobacillales.id.1800	TRUE	0.00126138	23.1604
1687	rs11126423	C	T	0.0904399	0.148647	0.092704	FALSE	FALSE	FALSE	0.414856	0.182304	Precocious central puberty	0.0196301	5.91e-06	genus.FamilyXIIIAD3011group.id.11293	TRUE	0.00115604	21.2239
1688	rs11736617	G	A	-0.0759493	0.0989947	0.0549574	FALSE	FALSE	FALSE	0.661167	0.225859	Precocious central puberty	0.0172101	9.02e-06	genus.FamilyXIIIAD3011group.id.11293	TRUE	0.00106077	19.4731
1689	rs12812672	T	C	-0.096065	0.434811	0.0720588	FALSE	FALSE	FALSE	0.0303298	0.200766	Precocious central puberty	0.020828	2.56e-06	genus.FamilyXIIIAD3011group.id.11293	TRUE	0.00115859	21.271
1690	rs12911842	A	T	-0.0811976	0.0458747	0.0847377	FALSE	TRUE	TRUE	0.809667	0.190466	Precocious central puberty	0.0183335	6.91e-06	genus.FamilyXIIIAD3011group.id.11293	FALSE	0.00106839	19.6131
1691	rs149302	T	C	-0.0645635	0.163262	0.232936	FALSE	FALSE	FALSE	0.187328	0.123822	Precocious central puberty	0.0143225	7.48e-06	genus.FamilyXIIIAD3011group.id.11293	TRUE	0.00110677	20.3184
1692	rs16840310	A	G	-0.0608052	-0.0908124	0.429877	FALSE	FALSE	FALSE	0.390695	0.105798	Precocious central puberty	0.0122149	6.75e-07	genus.FamilyXIIIAD3011group.id.11293	TRUE	0.00134932	24.7773
1693	rs16940167	C	T	0.0732552	0.142074	0.190383	FALSE	FALSE	FALSE	0.288551	0.133867	Precocious central puberty	0.0159898	3.91e-06	genus.FamilyXIIIAD3011group.id.11293	TRUE	0.00114313	20.9867
1694	rs17156849	G	A	-0.112891	0.371256	0.0589882	FALSE	FALSE	FALSE	0.0904524	0.219286	Precocious central puberty	0.0245292	4.19e-06	genus.FamilyXIIIAD3011group.id.11293	TRUE	0.00115358	21.1789
1695	rs62029761	A	G	0.128753	-0.254745	0.0579813	FALSE	FALSE	FALSE	0.265932	0.228988	Precocious central puberty	0.0276002	3.89e-06	genus.FamilyXIIIAD3011group.id.11293	TRUE	0.00118516	21.7592
1696	rs62200412	C	T	-0.0800851	0.0214268	0.261596	FALSE	FALSE	FALSE	0.858202	0.119929	Precocious central puberty	0.0163834	5.8e-07	genus.FamilyXIIIAD3011group.id.11293	TRUE	0.00130115	23.8917
1697	rs72730932	C	A	-0.0899559	0.058777	0.0937004	FALSE	FALSE	FALSE	0.746953	0.182164	Precocious central puberty	0.0177107	6.89e-07	genus.FamilyXIIIAD3011group.id.11293	TRUE	0.00140469	25.7954
1698	rs739451	C	T	0.0649589	-0.302244	0.207609	FALSE	FALSE	FALSE	0.018534	0.128354	Precocious central puberty	0.0147534	7.88e-06	genus.FamilyXIIIAD3011group.id.11293	TRUE	0.00105593	19.3841
1699	rs9276029	A	G	-0.0811384	-0.177316	0.195677	FALSE	FALSE	FALSE	0.1779	0.131614	Precocious central puberty	0.0185669	8.93e-06	genus.FamilyXIIIAD3011group.id.11293	TRUE	0.00104022	19.0954
1700	rs9837139	A	G	0.10752	-0.0442427	0.0855608	FALSE	FALSE	FALSE	0.814	0.188052	Precocious central puberty	0.0240482	8.71e-06	genus.FamilyXIIIAD3011group.id.11293	TRUE	0.00108879	19.988
1701	rs9852893	C	G	0.0657834	0.0211476	0.287971	FALSE	TRUE	TRUE	0.857034	0.117388	Precocious central puberty	0.0129056	3.88e-07	genus.FamilyXIIIAD3011group.id.11293	FALSE	0.00141469	25.9793
1702	rs11128180	A	G	0.0648288	0.149058	0.232207	FALSE	FALSE	FALSE	0.228559	0.123794	Precocious central puberty	0.0140126	4.52e-06	genus.LachnospiraceaeUCG004.id.11324	TRUE	0.00116571	21.4018
1703	rs12072562	T	C	0.133104	-0.376102	0.0393759	FALSE	FALSE	FALSE	0.169224	0.273588	Precocious central puberty	0.0303566	7.07e-06	genus.LachnospiraceaeUCG004.id.11324	TRUE	0.00104718	19.2233
1704	rs12202257	G	A	-0.0550876	-0.110027	0.367824	FALSE	FALSE	FALSE	0.313831	0.109239	Precocious central puberty	0.0124186	7.03e-06	genus.LachnospiraceaeUCG004.id.11324	TRUE	0.00107176	19.6751
1705	rs12673420	G	A	0.0554351	-0.127234	0.499568	FALSE	FALSE	FALSE	0.224184	0.104678	Precocious central puberty	0.0118375	2.98e-06	genus.LachnospiraceaeUCG004.id.11324	TRUE	0.00119434	21.9281
1706	rs12747809	G	A	-0.062197	0.0390003	0.282226	FALSE	FALSE	FALSE	0.736734	0.11601	Precocious central puberty	0.0125685	8.65e-07	genus.LachnospiraceaeUCG004.id.11324	TRUE	0.00133351	24.4865
1707	rs12894272	A	G	0.0579792	-0.0836787	0.336688	FALSE	FALSE	FALSE	0.448682	0.11045	Precocious central puberty	0.0125229	4.34e-06	genus.LachnospiraceaeUCG004.id.11324	TRUE	0.00116742	21.4332
1708	rs233486	A	G	-0.0799088	0.0507924	0.139706	FALSE	FALSE	FALSE	0.736044	0.150677	Precocious central puberty	0.017766	6.28e-06	genus.LachnospiraceaeUCG004.id.11324	TRUE	0.00110187	20.2285
1709	rs2444793	C	T	-0.0542433	0.156439	0.386912	FALSE	FALSE	FALSE	0.14106	0.106287	Precocious central puberty	0.0118188	4.77e-06	genus.LachnospiraceaeUCG004.id.11324	TRUE	0.00114723	21.0621
1710	rs2706242	G	C	-0.0901399	-0.253419	0.0853359	FALSE	TRUE	TRUE	0.176052	0.1873	Precocious central puberty	0.0199712	9.84e-06	genus.LachnospiraceaeUCG004.id.11324	FALSE	0.00110954	20.3694
1711	rs2726805	A	G	0.0548397	0.125659	0.469992	FALSE	FALSE	FALSE	0.235774	0.105987	Precocious central puberty	0.0120844	6.3e-06	genus.LachnospiraceaeUCG004.id.11324	TRUE	0.00112163	20.5916
1712	rs2882478	G	A	-0.0577091	-0.0577976	0.535897	FALSE	FALSE	FALSE	0.579953	0.104431	Precocious central puberty	0.0118338	1.21e-06	genus.LachnospiraceaeUCG004.id.11324	TRUE	0.00129501	23.7788
1713	rs35182105	A	G	-0.109724	-0.0448649	0.0546299	FALSE	FALSE	FALSE	0.847114	0.232699	Precocious central puberty	0.024221	4.87e-06	genus.LachnospiraceaeUCG004.id.11324	TRUE	0.00111773	20.5198
1714	rs62256516	G	A	0.0592366	0.307641	0.255712	FALSE	FALSE	FALSE	0.00513381	0.10993	Precocious central puberty	0.0132222	9.85e-06	genus.LachnospiraceaeUCG004.id.11324	TRUE	0.0010932	20.069
1715	rs6656451	C	T	-0.05436	-0.0090724	0.469717	FALSE	FALSE	FALSE	0.931201	0.105085	Precocious central puberty	0.011947	5.57e-06	genus.LachnospiraceaeUCG004.id.11324	TRUE	0.00112759	20.7011
1716	rs7629954	A	G	0.108441	0.00960397	0.044656	FALSE	FALSE	FALSE	0.969758	0.253324	Precocious central puberty	0.023825	5.77e-06	genus.LachnospiraceaeUCG004.id.11324	TRUE	0.00112832	20.7145
1717	rs11128180	A	G	0.0592944	0.149058	0.232207	FALSE	FALSE	FALSE	0.228559	0.123794	Precocious central puberty	0.0128769	3.67e-06	class.Betaproteobacteria.id.2867	TRUE	0.00115479	21.201
1718	rs12467854	G	C	0.0641363	0.0996043	0.211215	FALSE	TRUE	TRUE	0.437068	0.128166	Precocious central puberty	0.0131766	1.1e-06	class.Betaproteobacteria.id.2867	FALSE	0.00129015	23.6893
1719	rs1511453	A	G	0.0923492	0.143561	0.0580815	FALSE	FALSE	FALSE	0.523115	0.224823	Precocious central puberty	0.0199158	4.76e-06	class.Betaproteobacteria.id.2867	TRUE	0.00117101	21.4992
1720	rs1928341	A	G	0.0525581	0.294403	0.404846	FALSE	FALSE	FALSE	0.00270614	0.0981577	Precocious central puberty	0.0110408	2.02e-06	class.Betaproteobacteria.id.2867	TRUE	0.00123408	22.6585
1721	rs2321387	G	A	-0.0494596	-0.106865	0.429857	FALSE	FALSE	FALSE	0.31161	0.105613	Precocious central puberty	0.0109424	5.8e-06	class.Betaproteobacteria.id.2867	TRUE	0.00111274	20.4282
1722	rs2367850	G	C	0.064006	-0.0367533	0.220979	FALSE	TRUE	TRUE	0.773448	0.127675	Precocious central puberty	0.0130374	9.12e-07	class.Betaproteobacteria.id.2867	FALSE	0.00131246	24.0996
1723	rs2613606	C	T	-0.0513106	-0.209923	0.418473	FALSE	FALSE	FALSE	0.0482981	0.106305	Precocious central puberty	0.0109091	2.2e-06	class.Betaproteobacteria.id.2867	TRUE	0.00120479	22.1202
1724	rs320161	A	G	0.0572286	-0.019146	0.230372	FALSE	FALSE	FALSE	0.876407	0.123106	Precocious central puberty	0.01262	7.33e-06	class.Betaproteobacteria.id.2867	TRUE	0.00112001	20.5618
1725	rs4033856	C	T	0.0832423	0.15765	0.087633	FALSE	FALSE	FALSE	0.395449	0.185519	Precocious central puberty	0.0167237	5.17e-07	class.Betaproteobacteria.id.2867	TRUE	0.00134908	24.7729
1726	rs6087811	T	G	-0.0978177	0.255531	0.101149	FALSE	FALSE	FALSE	0.144797	0.175243	Precocious central puberty	0.0198522	7.44e-07	class.Betaproteobacteria.id.2867	TRUE	0.00132204	24.2756
1727	rs62395635	T	C	0.109741	0.166832	0.0615955	FALSE	FALSE	FALSE	0.456338	0.223969	Precocious central puberty	0.0236	2.94e-06	class.Betaproteobacteria.id.2867	TRUE	0.00117761	21.6205
1728	rs72747231	C	G	-0.137281	-0.0547732	0.0475342	FALSE	TRUE	TRUE	0.825926	0.249049	Precocious central puberty	0.0290338	2.06e-06	class.Betaproteobacteria.id.2867	FALSE	0.00121754	22.3545
1729	rs75242906	C	T	-0.121083	-0.0483554	0.0836904	FALSE	FALSE	FALSE	0.800551	0.191405	Precocious central puberty	0.028075	9.27e-06	class.Betaproteobacteria.id.2867	TRUE	0.00101319	18.5987
1730	rs11146701	A	G	0.0473596	0.0149274	0.341396	FALSE	FALSE	FALSE	0.892105	0.110051	Precocious central puberty	0.010541	7.08e-06	class.Bacteroidia.id.912	TRUE	0.00109945	20.1839
1731	rs13291169	C	G	0.0689676	0.171287	0.141814	FALSE	TRUE	TRUE	0.256221	0.150865	Precocious central puberty	0.0148765	3.75e-06	class.Bacteroidia.id.912	FALSE	0.00117052	21.4902
1732	rs17343978	A	C	-0.0552057	-0.21597	0.204366	FALSE	FALSE	FALSE	0.0934631	0.128752	Precocious central puberty	0.0120278	8.36e-06	class.Bacteroidia.id.912	TRUE	0.00114736	21.0645
1733	rs2032750	T	C	-0.0508393	0.203053	0.461018	FALSE	FALSE	FALSE	0.0536649	0.105234	Precocious central puberty	0.0106807	1.92e-06	class.Bacteroidia.id.912	TRUE	0.00123385	22.6542
1734	rs4916508	G	A	-0.0466729	-0.0638242	0.424649	FALSE	FALSE	FALSE	0.545242	0.105511	Precocious central puberty	0.0105312	8.47e-06	class.Bacteroidia.id.912	TRUE	0.00106981	19.6392
1735	rs55773148	G	A	-0.121514	-0.0232856	0.0532969	FALSE	FALSE	FALSE	0.920503	0.233321	Precocious central puberty	0.0236759	3.9e-07	class.Bacteroidia.id.912	TRUE	0.00143421	26.3384
1736	rs62531359	T	G	0.0655728	-0.242056	0.182203	FALSE	FALSE	FALSE	0.0750101	0.135955	Precocious central puberty	0.0149891	9.09e-06	class.Bacteroidia.id.912	TRUE	0.00104243	19.136
1737	rs62575403	C	T	0.140055	-0.00889313	0.042636	FALSE	FALSE	FALSE	0.972429	0.257313	Precocious central puberty	0.0311128	7.06e-06	class.Bacteroidia.id.912	TRUE	0.00110367	20.2614
1738	rs72706335	T	C	-0.22241	0.537803	0.0247026	FALSE	FALSE	FALSE	0.106003	0.332712	Precocious central puberty	0.0493458	7.66e-06	class.Bacteroidia.id.912	TRUE	0.00110644	20.3123
1739	rs73975615	G	A	-0.207018	0.681932	0.00744542	FALSE	FALSE	FALSE	0.248511	0.590942	Precocious central puberty	0.0442633	1.22e-06	class.Bacteroidia.id.912	TRUE	0.00119127	21.8716
1740	rs7546249	T	A	-0.0567113	-0.012315	0.294496	FALSE	TRUE	TRUE	0.914184	0.114279	Precocious central puberty	0.0118386	1.55e-06	class.Bacteroidia.id.912	FALSE	0.00124967	22.9452
1741	rs7631304	G	A	-0.0645771	0.177841	0.147065	FALSE	FALSE	FALSE	0.232055	0.14881	Precocious central puberty	0.0132957	8.37e-07	class.Bacteroidia.id.912	TRUE	0.00128462	23.5876
1742	rs79585701	A	C	0.0646823	-0.0672499	0.141034	FALSE	FALSE	FALSE	0.653004	0.14958	Precocious central puberty	0.0149628	9.99e-06	class.Bacteroidia.id.912	TRUE	0.00101789	18.6851
1743	rs929878	C	T	-0.0548532	-0.0381369	0.213039	FALSE	FALSE	FALSE	0.766364	0.128348	Precocious central puberty	0.012153	4.73e-06	class.Bacteroidia.id.912	TRUE	0.00110958	20.3701
1744	rs11146701	A	G	0.0473596	0.0149274	0.341396	FALSE	FALSE	FALSE	0.892105	0.110051	Precocious central puberty	0.010541	7.08e-06	order.Bacteroidales.id.913	TRUE	0.00109945	20.1839
1745	rs13291169	C	G	0.0689676	0.171287	0.141814	FALSE	TRUE	TRUE	0.256221	0.150865	Precocious central puberty	0.0148765	3.75e-06	order.Bacteroidales.id.913	FALSE	0.00117052	21.4902
1746	rs17343978	A	C	-0.0552057	-0.21597	0.204366	FALSE	FALSE	FALSE	0.0934631	0.128752	Precocious central puberty	0.0120278	8.36e-06	order.Bacteroidales.id.913	TRUE	0.00114736	21.0645
1747	rs2032750	T	C	-0.0508393	0.203053	0.461018	FALSE	FALSE	FALSE	0.0536649	0.105234	Precocious central puberty	0.0106807	1.92e-06	order.Bacteroidales.id.913	TRUE	0.00123385	22.6542
1748	rs4916508	G	A	-0.0466729	-0.0638242	0.424649	FALSE	FALSE	FALSE	0.545242	0.105511	Precocious central puberty	0.0105312	8.47e-06	order.Bacteroidales.id.913	TRUE	0.00106981	19.6392
1749	rs55773148	G	A	-0.121514	-0.0232856	0.0532969	FALSE	FALSE	FALSE	0.920503	0.233321	Precocious central puberty	0.0236759	3.9e-07	order.Bacteroidales.id.913	TRUE	0.00143421	26.3384
1750	rs62531359	T	G	0.0655728	-0.242056	0.182203	FALSE	FALSE	FALSE	0.0750101	0.135955	Precocious central puberty	0.0149891	9.09e-06	order.Bacteroidales.id.913	TRUE	0.00104243	19.136
1751	rs62575403	C	T	0.140055	-0.00889313	0.042636	FALSE	FALSE	FALSE	0.972429	0.257313	Precocious central puberty	0.0311128	7.06e-06	order.Bacteroidales.id.913	TRUE	0.00110367	20.2614
1752	rs72706335	T	C	-0.22241	0.537803	0.0247026	FALSE	FALSE	FALSE	0.106003	0.332712	Precocious central puberty	0.0493458	7.66e-06	order.Bacteroidales.id.913	TRUE	0.00110644	20.3123
1753	rs73975615	G	A	-0.207018	0.681932	0.00744542	FALSE	FALSE	FALSE	0.248511	0.590942	Precocious central puberty	0.0442633	1.22e-06	order.Bacteroidales.id.913	TRUE	0.00119127	21.8716
1754	rs7546249	T	A	-0.0567113	-0.012315	0.294496	FALSE	TRUE	TRUE	0.914184	0.114279	Precocious central puberty	0.0118386	1.55e-06	order.Bacteroidales.id.913	FALSE	0.00124967	22.9452
1755	rs7631304	G	A	-0.0645771	0.177841	0.147065	FALSE	FALSE	FALSE	0.232055	0.14881	Precocious central puberty	0.0132957	8.37e-07	order.Bacteroidales.id.913	TRUE	0.00128462	23.5876
1756	rs79585701	A	C	0.0646823	-0.0672499	0.141034	FALSE	FALSE	FALSE	0.653004	0.14958	Precocious central puberty	0.0149628	9.99e-06	order.Bacteroidales.id.913	TRUE	0.00101789	18.6851
1757	rs929878	C	T	-0.0548532	-0.0381369	0.213039	FALSE	FALSE	FALSE	0.766364	0.128348	Precocious central puberty	0.012153	4.73e-06	order.Bacteroidales.id.913	TRUE	0.00110958	20.3701
1758	rs11149971	C	T	0.117605	0.0393826	0.054855	FALSE	FALSE	FALSE	0.863639	0.229311	Precocious central puberty	0.02339	1.04e-06	genus.Blautia.id.1992	TRUE	0.00137655	25.278
1759	rs113271346	C	T	0.0782682	-0.0917492	0.0836376	FALSE	FALSE	FALSE	0.632381	0.191792	Precocious central puberty	0.0172116	6.85e-06	genus.Blautia.id.1992	TRUE	0.00112626	20.6766
1760	rs115043014	G	A	-0.206605	-0.0579797	0.0170416	FALSE	FALSE	FALSE	0.886047	0.40458	Precocious central puberty	0.043992	5.19e-06	genus.Blautia.id.1992	TRUE	0.0012012	22.0541
1761	rs117001700	T	C	0.196414	0.0552124	0.0144502	FALSE	FALSE	FALSE	0.897069	0.426795	Precocious central puberty	0.0441122	8.84e-06	genus.Blautia.id.1992	TRUE	0.00107984	19.8235
1762	rs12453000	C	T	0.0625335	-0.0622116	0.137357	FALSE	FALSE	FALSE	0.679418	0.15054	Precocious central puberty	0.0129987	1.26e-06	genus.Blautia.id.1992	TRUE	0.00126031	23.1407
1763	rs16892041	T	C	-0.0622605	0.181743	0.212632	FALSE	FALSE	FALSE	0.158367	0.128843	Precocious central puberty	0.0141804	8.82e-06	genus.Blautia.id.1992	TRUE	0.00105001	19.2753
1764	rs2788271	T	G	-0.0575596	-0.190971	0.171895	FALSE	FALSE	FALSE	0.170805	0.139433	Precocious central puberty	0.0133492	7.16e-06	genus.Blautia.id.1992	TRUE	0.00101272	18.59
1765	rs3005511	A	G	0.0501085	-0.0581453	0.299845	FALSE	FALSE	FALSE	0.610482	0.114148	Precocious central puberty	0.0110768	6.19e-06	genus.Blautia.id.1992	TRUE	0.00111459	20.4621
1766	rs4926264	T	C	0.0826207	0.137335	0.106042	FALSE	FALSE	FALSE	0.425172	0.172211	Precocious central puberty	0.0178239	5.1e-06	genus.Blautia.id.1992	TRUE	0.00117021	21.4845
1767	rs67794373	C	T	0.0601709	-0.0601864	0.222838	FALSE	FALSE	FALSE	0.632726	0.125941	Precocious central puberty	0.0123443	1e-06	genus.Blautia.id.1992	TRUE	0.00129384	23.7571
1768	rs682885	A	G	-0.0493376	0.175858	0.325396	FALSE	FALSE	FALSE	0.115545	0.111745	Precocious central puberty	0.0107359	4.49e-06	genus.Blautia.id.1992	TRUE	0.00115022	21.1171
1769	rs72973581	A	G	0.125169	0.308062	0.0593804	FALSE	FALSE	FALSE	0.166501	0.222663	Precocious central puberty	0.0265408	1.74e-06	genus.Blautia.id.1992	TRUE	0.00121127	22.2392
1770	rs7860714	A	G	-0.0502178	-0.0183781	0.366918	FALSE	FALSE	FALSE	0.866799	0.109572	Precocious central puberty	0.0109853	4.09e-06	genus.Blautia.id.1992	TRUE	0.00113815	20.8952
1771	rs11150282	T	C	0.098235	-0.0795074	0.359773	FALSE	FALSE	FALSE	0.466641	0.10922	Precocious central puberty	0.0197127	7.36e-07	order.Gastranaerophilales.id.1591	TRUE	0.00135224	24.831
1772	rs113884518	T	C	-0.20591	0.20781	0.0245428	FALSE	FALSE	FALSE	0.540375	0.339423	Precocious central puberty	0.0455376	7.74e-06	order.Gastranaerophilales.id.1591	TRUE	0.0011136	20.444
1773	rs1221147	T	A	0.126305	0.202945	0.151248	FALSE	TRUE	TRUE	0.165838	0.146456	Precocious central puberty	0.0279161	4.86e-06	order.Gastranaerophilales.id.1591	FALSE	0.00111493	20.4684
1774	rs16851659	G	C	-0.0895168	0.0926101	0.340929	FALSE	TRUE	TRUE	0.39971	0.10997	Precocious central puberty	0.0186555	1.27e-06	order.Gastranaerophilales.id.1591	FALSE	0.00125386	23.0222
1775	rs28678345	T	C	0.213083	-0.182839	0.0488744	FALSE	FALSE	FALSE	0.449043	0.241528	Precocious central puberty	0.0471377	8.06e-06	order.Gastranaerophilales.id.1591	TRUE	0.00111296	20.4321
1776	rs367480	G	A	-0.0841649	0.173547	0.358241	FALSE	FALSE	FALSE	0.110292	0.108679	Precocious central puberty	0.0185948	7.52e-06	order.Gastranaerophilales.id.1591	TRUE	0.00111582	20.4848
1777	rs4129395	G	A	0.0904264	-0.10335	0.486172	FALSE	FALSE	FALSE	0.324876	0.104978	Precocious central puberty	0.0185253	1.22e-06	order.Gastranaerophilales.id.1591	TRUE	0.00129746	23.8238
1778	rs73074665	A	T	0.164631	0.0201033	0.0649335	FALSE	TRUE	TRUE	0.924033	0.210827	Precocious central puberty	0.0356037	3.62e-06	order.Gastranaerophilales.id.1591	FALSE	0.00116447	21.379
1779	rs789069	A	C	-0.10413	-0.0724801	0.140738	FALSE	FALSE	FALSE	0.626879	0.149098	Precocious central puberty	0.0234459	6.5e-06	order.Gastranaerophilales.id.1591	TRUE	0.00107436	19.7228
1780	rs79790072	T	C	0.226103	-0.125424	0.0308533	FALSE	FALSE	FALSE	0.679466	0.303549	Precocious central puberty	0.0488017	3.54e-06	order.Gastranaerophilales.id.1591	TRUE	0.00116905	21.4632
1781	rs8028558	A	G	0.08346	-0.0697359	0.357736	FALSE	FALSE	FALSE	0.523406	0.109286	Precocious central puberty	0.0188504	9.78e-06	order.Gastranaerophilales.id.1591	TRUE	0.00106771	19.6005
1782	rs9864379	T	C	-0.160521	0.0937172	0.149939	FALSE	FALSE	FALSE	0.526209	0.147865	Precocious central puberty	0.0292752	4.66e-08	order.Gastranaerophilales.id.1591	TRUE	0.00163665	30.062
1783	rs11150408	T	G	0.0488254	0.00427746	0.480147	FALSE	FALSE	FALSE	0.967584	0.105255	Precocious central puberty	0.0109063	7.06e-06	genus.Dorea.id.1997	TRUE	0.00109159	20.0395
1784	rs12216169	T	A	0.0881722	0.00286001	0.118348	FALSE	TRUE	TRUE	0.986031	0.163346	Precocious central puberty	0.0193683	5.33e-06	genus.Dorea.id.1997	FALSE	0.00112873	20.722
1785	rs12537781	T	C	-0.055544	0.0122486	0.238243	FALSE	FALSE	FALSE	0.920461	0.122666	Precocious central puberty	0.0125223	9.15e-06	genus.Dorea.id.1997	TRUE	0.00107162	19.6725
1786	rs13279148	G	A	0.0715309	-0.1637	0.111629	FALSE	FALSE	FALSE	0.327504	0.167185	Precocious central puberty	0.0150878	2.25e-06	genus.Dorea.id.1997	TRUE	0.00122407	22.4745
1787	rs1899291	C	T	0.0697217	-0.0864193	0.157342	FALSE	FALSE	FALSE	0.548694	0.1441	Precocious central puberty	0.0150285	4.57e-06	genus.Dorea.id.1997	TRUE	0.00117219	21.5209
1788	rs3005511	A	G	0.0516127	-0.0581453	0.299845	FALSE	FALSE	FALSE	0.610482	0.114148	Precocious central puberty	0.0112852	5.29e-06	genus.Dorea.id.1997	TRUE	0.00113919	20.9144
1789	rs345219	T	G	-0.0497368	-0.0446226	0.469951	FALSE	FALSE	FALSE	0.672772	0.105654	Precocious central puberty	0.0112621	8.8e-06	genus.Dorea.id.1997	TRUE	0.00106233	19.5017
1790	rs3752849	G	A	0.163846	-0.390188	0.049877	FALSE	FALSE	FALSE	0.1141	0.24695	Precocious central puberty	0.036608	7.68e-06	genus.Dorea.id.1997	TRUE	0.00109105	20.0296
1791	rs4793307	C	T	0.0574165	-0.0753623	0.238467	FALSE	FALSE	FALSE	0.53915	0.12272	Precocious central puberty	0.0122472	4.01e-06	genus.Dorea.id.1997	TRUE	0.00119697	21.9763
1792	rs62503162	A	G	-0.0974091	0.198329	0.0429622	FALSE	FALSE	FALSE	0.433646	0.253304	Precocious central puberty	0.0194379	7.47e-07	genus.Dorea.id.1997	TRUE	0.00136743	25.1103
1793	rs62583469	T	A	-0.0634136	0.106981	0.136784	FALSE	TRUE	TRUE	0.478722	0.151026	Precocious central puberty	0.0142227	5.78e-06	genus.Dorea.id.1997	FALSE	0.00108276	19.8771
1794	rs73729431	C	T	-0.13745	0.716365	0.0206097	FALSE	FALSE	FALSE	0.051034	0.367142	Precocious central puberty	0.0299983	3.17e-06	genus.Dorea.id.1997	TRUE	0.00114341	20.9918
1795	rs78772518	A	C	0.13826	0.0603098	0.123832	FALSE	FALSE	FALSE	0.704766	0.159173	Precocious central puberty	0.0283609	3.38e-06	genus.Dorea.id.1997	TRUE	0.00129416	23.7631
1796	rs11155559	T	C	0.0956023	0.169711	0.0915497	FALSE	FALSE	FALSE	0.34993	0.181562	Precocious central puberty	0.0212961	8.92e-06	genus.Barnesiella.id.944	TRUE	0.00109764	20.1507
1797	rs113258194	A	G	0.098992	0.235162	0.0962696	FALSE	FALSE	FALSE	0.18213	0.176254	Precocious central puberty	0.0214121	7.31e-06	genus.Barnesiella.id.944	TRUE	0.00116406	21.3715
1798	rs12909713	C	T	-0.0550716	-0.0862729	0.488836	FALSE	FALSE	FALSE	0.40762	0.104183	Precocious central puberty	0.0120039	4.95e-06	genus.Barnesiella.id.944	TRUE	0.00114634	21.0457
1799	rs13242616	T	C	-0.0583747	0.0134763	0.321065	FALSE	FALSE	FALSE	0.905044	0.112969	Precocious central puberty	0.0123176	2.29e-06	genus.Barnesiella.id.944	TRUE	0.00122312	22.457
1800	rs199035	G	A	0.0559495	-0.213832	0.555047	FALSE	FALSE	FALSE	0.0414992	0.104897	Precocious central puberty	0.0119716	3e-06	genus.Barnesiella.id.944	TRUE	0.00118953	21.8395
1801	rs2057922	G	C	0.0915241	0.00346439	0.161105	FALSE	TRUE	TRUE	0.980656	0.142882	Precocious central puberty	0.0194623	3.83e-06	genus.Barnesiella.id.944	FALSE	0.00120437	22.1124
1802	rs2276875	A	G	-0.0697176	-0.153399	0.260363	FALSE	FALSE	FALSE	0.201518	0.120102	Precocious central puberty	0.0139537	4.65e-07	genus.Barnesiella.id.944	TRUE	0.0013593	24.9608
1803	rs2428166	G	A	-0.165859	-0.664332	0.0140857	FALSE	FALSE	FALSE	0.130018	0.438783	Precocious central puberty	0.0337309	8.51e-07	genus.Barnesiella.id.944	TRUE	0.00131659	24.1754
1804	rs28418786	C	G	-0.0791324	-0.0955422	0.110003	FALSE	TRUE	TRUE	0.563661	0.165466	Precocious central puberty	0.0174957	6.48e-06	genus.Barnesiella.id.944	FALSE	0.0011142	20.455
1805	rs28479800	A	T	-0.09152	-0.00451389	0.887375	FALSE	TRUE	TRUE	0.978114	0.164543	Precocious central puberty	0.0210002	7.93e-06	genus.Barnesiella.id.944	FALSE	0.00103451	18.9905
1806	rs35177866	A	G	0.0917125	0.32849	0.077545	FALSE	FALSE	FALSE	0.0929822	0.195545	Precocious central puberty	0.0190133	2.95e-06	genus.Barnesiella.id.944	TRUE	0.00126704	23.2645
1807	rs62251337	A	G	-0.0690763	0.0688582	0.141841	FALSE	FALSE	FALSE	0.643197	0.148647	Precocious central puberty	0.0149374	4.24e-06	genus.Barnesiella.id.944	TRUE	0.00116467	21.3826
1808	rs72684847	T	C	-0.114369	0.154125	0.0755663	FALSE	FALSE	FALSE	0.437097	0.198332	Precocious central puberty	0.0253873	6.76e-06	genus.Barnesiella.id.944	TRUE	0.00110536	20.2926
1809	rs76181748	C	T	-0.0778559	-0.286318	0.231118	FALSE	FALSE	FALSE	0.0225606	0.125534	Precocious central puberty	0.017164	6.78e-06	genus.Barnesiella.id.944	TRUE	0.00112063	20.5731
1810	rs77455852	T	G	-0.0891491	-0.00671429	0.150705	FALSE	FALSE	FALSE	0.964259	0.149842	Precocious central puberty	0.0195601	3.16e-06	genus.Barnesiella.id.944	TRUE	0.00113136	20.7705
1811	rs79795328	A	G	-0.0818645	-0.0486187	0.138994	FALSE	FALSE	FALSE	0.750139	0.15267	Precocious central puberty	0.0176441	4.23e-06	genus.Barnesiella.id.944	TRUE	0.00117242	21.5251
1812	rs11160353	T	A	-0.0691756	0.0472293	0.40885	FALSE	TRUE	TRUE	0.656509	0.106196	Precocious central puberty	0.0147285	2.7e-06	genus.Desulfovibrio.id.3173	FALSE	0.00120134	22.0567
1813	rs12031543	T	C	-0.127185	0.0860303	0.138965	FALSE	FALSE	FALSE	0.578418	0.154815	Precocious central puberty	0.0281887	6.55e-06	genus.Desulfovibrio.id.3173	TRUE	0.00110877	20.3551
1814	rs1294544	A	C	0.0688782	-0.223149	0.291836	FALSE	FALSE	FALSE	0.0520247	0.114852	Precocious central puberty	0.0153635	7.78e-06	genus.Desulfovibrio.id.3173	TRUE	0.00109474	20.0973
1815	rs13066142	G	A	0.119141	0.196715	0.0916465	FALSE	FALSE	FALSE	0.273324	0.179577	Precocious central puberty	0.0250891	3.79e-06	genus.Desulfovibrio.id.3173	TRUE	0.00122806	22.5478
1816	rs16863365	A	G	0.109402	-0.022555	0.046844	FALSE	FALSE	FALSE	0.925678	0.241788	Precocious central puberty	0.0226964	1.79e-06	genus.Desulfovibrio.id.3173	TRUE	0.0012653	23.2324
1817	rs2032031	A	G	-0.0654931	-0.0371123	0.506922	FALSE	FALSE	FALSE	0.722815	0.10463	Precocious central puberty	0.0148681	9.14e-06	genus.Desulfovibrio.id.3173	TRUE	0.00105687	19.4014
1818	rs2590913	G	A	0.154496	-0.141935	0.053024	FALSE	FALSE	FALSE	0.545053	0.23453	Precocious central puberty	0.0339396	6.65e-06	genus.Desulfovibrio.id.3173	TRUE	0.00112857	20.7191
1819	rs2853179	C	T	0.0811971	0.0330588	0.229355	FALSE	FALSE	FALSE	0.79095	0.124714	Precocious central puberty	0.0174234	2.42e-06	genus.Desulfovibrio.id.3173	TRUE	0.00118277	21.7153
1820	rs4797774	G	A	0.212582	-0.0588147	0.04308	FALSE	FALSE	FALSE	0.820062	0.258566	Precocious central puberty	0.0470044	5.64e-06	genus.Desulfovibrio.id.3173	TRUE	0.00111402	20.4516
1821	rs6580353	T	C	0.0770979	-0.101002	0.201794	FALSE	FALSE	FALSE	0.439852	0.130757	Precocious central puberty	0.0169735	4.94e-06	genus.Desulfovibrio.id.3173	TRUE	0.00112371	20.6297
1822	rs72647089	T	G	-0.106594	0.167201	0.0804666	FALSE	FALSE	FALSE	0.380315	0.190582	Precocious central puberty	0.0239337	8.3e-06	genus.Desulfovibrio.id.3173	TRUE	0.00108039	19.8336
1823	rs7729080	C	A	-0.070287	0.0999104	0.293737	FALSE	FALSE	FALSE	0.382167	0.114326	Precocious central puberty	0.0157691	9.96e-06	genus.Desulfovibrio.id.3173	TRUE	0.0010821	19.865
1824	rs111810795	C	T	-0.0867108	-0.0555671	0.0978317	FALSE	FALSE	FALSE	0.753671	0.177077	Precocious central puberty	0.0180573	1.73e-06	family.Veillonellaceae.id.2172	TRUE	0.00125572	23.0564
1825	rs114889439	A	G	-0.253809	-0.412474	0.0338514	FALSE	FALSE	FALSE	0.149552	0.286218	Precocious central puberty	0.0539169	6.19e-06	family.Veillonellaceae.id.2172	TRUE	0.00120682	22.1573
1826	rs11700976	C	A	0.0503337	0.200258	0.49394	FALSE	FALSE	FALSE	0.0565575	0.105028	Precocious central puberty	0.0113763	9.25e-06	family.Veillonellaceae.id.2172	TRUE	0.00106623	19.5734
1827	rs12186441	G	A	0.208096	0.103353	0.0424615	FALSE	FALSE	FALSE	0.683995	0.253928	Precocious central puberty	0.0453999	4.53e-06	family.Veillonellaceae.id.2172	TRUE	0.00114425	21.0073
1828	rs12668619	A	G	0.055301	-0.0671614	0.328818	FALSE	FALSE	FALSE	0.544261	0.110757	Precocious central puberty	0.0117654	2.57e-06	family.Veillonellaceae.id.2172	TRUE	0.00120318	22.0906
1829	rs12741784	C	T	-0.0621452	-0.101583	0.257252	FALSE	FALSE	FALSE	0.394654	0.11934	Precocious central puberty	0.0119266	1.28e-07	family.Veillonellaceae.id.2172	TRUE	0.00147822	27.1478
1830	rs1442060	G	A	-0.0514024	0.220058	0.54084	FALSE	FALSE	FALSE	0.0368095	0.105398	Precocious central puberty	0.0112125	4.51e-06	family.Veillonellaceae.id.2172	TRUE	0.00114464	21.0145
1831	rs1447205	G	C	-0.0520689	-0.064741	0.35935	FALSE	TRUE	TRUE	0.550263	0.108378	Precocious central puberty	0.0115656	7.35e-06	family.Veillonellaceae.id.2172	FALSE	0.00110393	20.2663
1832	rs1693340	T	C	0.0818934	-0.193572	0.0726516	FALSE	FALSE	FALSE	0.336037	0.201213	Precocious central puberty	0.018245	9.25e-06	family.Veillonellaceae.id.2172	TRUE	0.00109732	20.1448
1833	rs2175069	A	G	-0.0526752	0.0510708	0.373133	FALSE	FALSE	FALSE	0.637404	0.108355	Precocious central puberty	0.0114886	4.64e-06	family.Veillonellaceae.id.2172	TRUE	0.00114493	21.0198
1834	rs2561116	T	G	-0.083617	-0.435075	0.0581727	FALSE	FALSE	FALSE	0.0504754	0.22244	Precocious central puberty	0.0187159	7.89e-06	family.Veillonellaceae.id.2172	TRUE	0.00108716	19.9581
1835	rs2585520	G	T	-0.0904972	-0.0625192	0.0384433	FALSE	FALSE	FALSE	0.816302	0.269127	Precocious central puberty	0.0200428	5.27e-06	family.Veillonellaceae.id.2172	TRUE	0.00111038	20.3848
1836	rs4263802	G	A	0.050942	-0.0134677	0.329372	FALSE	FALSE	FALSE	0.903477	0.111055	Precocious central puberty	0.0114921	7.45e-06	family.Veillonellaceae.id.2172	TRUE	0.00107025	19.6474
1837	rs4461038	A	G	-0.0554965	0.00156337	0.290943	FALSE	FALSE	FALSE	0.989189	0.115376	Precocious central puberty	0.0119467	3.73e-06	family.Veillonellaceae.id.2172	TRUE	0.00117523	21.5767
1838	rs4797169	T	C	0.0587799	0.00134627	0.237629	FALSE	FALSE	FALSE	0.991299	0.123456	Precocious central puberty	0.0128297	4.49e-06	family.Veillonellaceae.id.2172	TRUE	0.00114322	20.9884
1839	rs61264131	A	C	0.202367	-0.119122	0.0960265	FALSE	FALSE	FALSE	0.506588	0.179357	Precocious central puberty	0.0464388	6.75e-06	family.Veillonellaceae.id.2172	TRUE	0.00103435	18.9876
1840	rs6692542	A	G	0.0534397	0.00186624	0.368403	FALSE	FALSE	FALSE	0.986461	0.109977	Precocious central puberty	0.0118254	8.68e-06	family.Veillonellaceae.id.2172	TRUE	0.00111229	20.4198
1841	rs6909981	C	T	-0.0638697	-0.126376	0.122388	FALSE	FALSE	FALSE	0.427899	0.159406	Precocious central puberty	0.0141765	5.48e-06	family.Veillonellaceae.id.2172	TRUE	0.00110553	20.2956
1842	rs75768969	C	G	-0.0703773	-0.0619554	0.084569	FALSE	TRUE	TRUE	0.740462	0.18704	Precocious central puberty	0.0156855	7.19e-06	family.Veillonellaceae.id.2172	FALSE	0.00109646	20.129
1843	rs79535861	A	C	0.100666	-0.155127	0.0902709	FALSE	FALSE	FALSE	0.398622	0.183782	Precocious central puberty	0.0207016	1.58e-06	family.Veillonellaceae.id.2172	TRUE	0.00128766	23.6436
1844	rs9345168	C	A	0.0509102	-0.0422943	0.441805	FALSE	FALSE	FALSE	0.686885	0.104926	Precocious central puberty	0.0113253	8.49e-06	family.Veillonellaceae.id.2172	TRUE	0.00110061	20.2052
1845	rs11181912	G	A	-0.0579153	-0.071007	0.324318	FALSE	FALSE	FALSE	0.527616	0.112415	Precocious central puberty	0.0118796	9.95e-07	class.Gammaproteobacteria.id.3303	TRUE	0.00129425	23.7647
1846	rs12404135	A	G	-0.0788843	0.143471	0.0760925	FALSE	FALSE	FALSE	0.464154	0.195992	Precocious central puberty	0.0172415	8.89e-06	class.Gammaproteobacteria.id.3303	TRUE	0.00114008	20.9307
1847	rs2234691	T	C	0.0762905	0.213412	0.129181	FALSE	FALSE	FALSE	0.180514	0.159361	Precocious central puberty	0.0171962	8.39e-06	class.Gammaproteobacteria.id.3303	TRUE	0.00107204	19.6802
1848	rs6469506	T	A	0.0541424	0.0364644	0.332059	FALSE	TRUE	TRUE	0.743084	0.111249	Precocious central puberty	0.0116333	3.29e-06	class.Gammaproteobacteria.id.3303	FALSE	0.00117966	21.6582
1849	rs6706173	A	C	0.074251	0.118315	0.137149	FALSE	FALSE	FALSE	0.432191	0.150634	Precocious central puberty	0.0146392	1.99e-07	class.Gammaproteobacteria.id.3303	TRUE	0.00140075	25.7229
1850	rs75101789	C	T	0.0729012	0.132529	0.0873929	FALSE	FALSE	FALSE	0.472534	0.184488	Precocious central puberty	0.0163003	8.79e-06	class.Gammaproteobacteria.id.3303	TRUE	0.00108945	20.0002
1851	rs79795896	A	G	-0.15921	-0.140448	0.0468147	FALSE	FALSE	FALSE	0.570857	0.247794	Precocious central puberty	0.0351373	7.92e-06	class.Gammaproteobacteria.id.3303	TRUE	0.0011182	20.5284
1852	rs9494710	C	T	-0.0549673	-0.179262	0.322777	FALSE	FALSE	FALSE	0.106985	0.111212	Precocious central puberty	0.0120924	4.55e-06	class.Gammaproteobacteria.id.3303	TRUE	0.00112537	20.6603
1853	rs9973122	T	A	0.0740614	-0.131274	0.082234	FALSE	TRUE	TRUE	0.490337	0.190314	Precocious central puberty	0.0162596	6.77e-06	class.Gammaproteobacteria.id.3303	FALSE	0.00112998	20.7451
1854	rs11184341	G	C	0.0655342	-0.053524	0.275204	FALSE	TRUE	TRUE	0.648724	0.117497	Precocious central puberty	0.0142231	4.13e-06	order.Verrucomicrobiales.id.4030	FALSE	0.00115624	21.2276
1855	rs111862613	T	C	0.090699	-0.234037	0.175561	FALSE	FALSE	FALSE	0.0924805	0.139104	Precocious central puberty	0.0196746	3.74e-06	order.Verrucomicrobiales.id.4030	TRUE	0.00115742	21.2493
1856	rs117107102	A	G	0.204683	0.205254	0.0465597	FALSE	FALSE	FALSE	0.403383	0.245638	Precocious central puberty	0.0431573	2.92e-06	order.Verrucomicrobiales.id.4030	TRUE	0.00122497	22.491
1857	rs11729256	T	C	0.0749798	-0.172464	0.169797	FALSE	FALSE	FALSE	0.215015	0.139095	Precocious central puberty	0.0150177	6.73e-07	order.Verrucomicrobiales.id.4030	TRUE	0.00135736	24.925
1858	rs12908520	G	A	0.0618926	-0.0345303	0.427472	FALSE	FALSE	FALSE	0.741747	0.104783	Precocious central puberty	0.0130946	2.17e-06	order.Verrucomicrobiales.id.4030	TRUE	0.00121664	22.3379
1859	rs2602429	C	T	0.0746844	0.0726661	0.260598	FALSE	FALSE	FALSE	0.543563	0.119628	Precocious central puberty	0.0156194	2.58e-06	order.Verrucomicrobiales.id.4030	TRUE	0.00124506	22.8603
1860	rs3995795	C	T	0.0641275	-0.0544852	0.401333	FALSE	FALSE	FALSE	0.611328	0.107216	Precocious central puberty	0.0140995	5.19e-06	order.Verrucomicrobiales.id.4030	TRUE	0.00112666	20.6841
1861	rs4242783	G	A	0.0689292	-0.116798	0.282428	FALSE	FALSE	FALSE	0.318244	0.117023	Precocious central puberty	0.0147693	2.64e-06	order.Verrucomicrobiales.id.4030	TRUE	0.00118624	21.7791
1862	rs4936098	A	G	0.0648843	0.0823634	0.348162	FALSE	FALSE	FALSE	0.449637	0.108943	Precocious central puberty	0.0135928	1.12e-06	order.Verrucomicrobiales.id.4030	TRUE	0.00124086	22.7831
1863	rs61779207	G	A	-0.0758309	0.0629912	0.223227	FALSE	FALSE	FALSE	0.617048	0.125973	Precocious central puberty	0.0167762	6.72e-06	order.Verrucomicrobiales.id.4030	TRUE	0.00111282	20.4296
1864	rs74542928	T	C	0.112164	0.348352	0.0477402	FALSE	FALSE	FALSE	0.150988	0.242577	Precocious central puberty	0.0236422	1.63e-06	order.Verrucomicrobiales.id.4030	TRUE	0.00122574	22.5051
1865	rs9349825	A	G	-0.0704036	-0.0755033	0.189248	FALSE	FALSE	FALSE	0.568913	0.132543	Precocious central puberty	0.0147128	2.54e-06	order.Verrucomicrobiales.id.4030	TRUE	0.00124698	22.8956
1866	rs941682	G	A	-0.0631436	0.0287476	0.274042	FALSE	FALSE	FALSE	0.805361	0.116664	Precocious central puberty	0.0143767	9.61e-06	order.Verrucomicrobiales.id.4030	TRUE	0.00105071	19.2881
1867	rs11184341	G	C	0.0655301	-0.053524	0.275204	FALSE	TRUE	TRUE	0.648724	0.117497	Precocious central puberty	0.014223	4.14e-06	family.Verrucomicrobiaceae.id.4036	FALSE	0.0011561	21.225
1868	rs111862613	T	C	0.0907065	-0.234037	0.175561	FALSE	FALSE	FALSE	0.0924805	0.139104	Precocious central puberty	0.0196746	3.73e-06	family.Verrucomicrobiaceae.id.4036	TRUE	0.00115761	21.2528
1869	rs117107102	A	G	0.204683	0.205254	0.0465597	FALSE	FALSE	FALSE	0.403383	0.245638	Precocious central puberty	0.0431573	2.92e-06	family.Verrucomicrobiaceae.id.4036	TRUE	0.00122497	22.491
1870	rs11729256	T	C	0.0749798	-0.172464	0.169797	FALSE	FALSE	FALSE	0.215015	0.139095	Precocious central puberty	0.0150177	6.73e-07	family.Verrucomicrobiaceae.id.4036	TRUE	0.00135736	24.925
1871	rs12908520	G	A	0.0619104	-0.0345303	0.427472	FALSE	FALSE	FALSE	0.741747	0.104783	Precocious central puberty	0.0130946	2.15e-06	family.Verrucomicrobiaceae.id.4036	TRUE	0.00121735	22.3509
1872	rs2602429	C	T	0.0745516	0.0726661	0.260598	FALSE	FALSE	FALSE	0.543563	0.119628	Precocious central puberty	0.0156195	2.7e-06	family.Verrucomicrobiaceae.id.4036	TRUE	0.00124063	22.7789
1873	rs3995795	C	T	0.064218	-0.0544852	0.401333	FALSE	FALSE	FALSE	0.611328	0.107216	Precocious central puberty	0.0140994	5.03e-06	family.Verrucomicrobiaceae.id.4036	TRUE	0.00112985	20.7427
1874	rs4242783	G	A	0.0687992	-0.116798	0.282428	FALSE	FALSE	FALSE	0.318244	0.117023	Precocious central puberty	0.0147694	2.75e-06	family.Verrucomicrobiaceae.id.4036	TRUE	0.00118176	21.6968
1875	rs4936098	A	G	0.0648691	0.0823634	0.348162	FALSE	FALSE	FALSE	0.449637	0.108943	Precocious central puberty	0.0135928	1.13e-06	family.Verrucomicrobiaceae.id.4036	TRUE	0.00124028	22.7725
1876	rs61779207	G	A	-0.0758811	0.0629912	0.223227	FALSE	FALSE	FALSE	0.617048	0.125973	Precocious central puberty	0.0167762	6.63e-06	family.Verrucomicrobiaceae.id.4036	TRUE	0.00111429	20.4566
1877	rs74542928	T	C	0.112124	0.348352	0.0477402	FALSE	FALSE	FALSE	0.150988	0.242577	Precocious central puberty	0.0236422	1.65e-06	family.Verrucomicrobiaceae.id.4036	TRUE	0.00122487	22.4892
1878	rs9349825	A	G	-0.0704354	-0.0755033	0.189248	FALSE	FALSE	FALSE	0.568913	0.132543	Precocious central puberty	0.0147128	2.51e-06	family.Verrucomicrobiaceae.id.4036	TRUE	0.0012481	22.9163
1879	rs941682	G	A	-0.0631526	0.0287476	0.274042	FALSE	FALSE	FALSE	0.805361	0.116664	Precocious central puberty	0.0143767	9.58e-06	family.Verrucomicrobiaceae.id.4036	TRUE	0.00105101	19.2937
1880	rs11184341	G	C	0.0655855	-0.053524	0.275204	FALSE	TRUE	TRUE	0.648724	0.117497	Precocious central puberty	0.0142236	4.06e-06	genus.Akkermansia.id.4037	FALSE	0.00115795	21.2592
1881	rs111862613	T	C	0.0911199	-0.234037	0.175561	FALSE	FALSE	FALSE	0.0924805	0.139104	Precocious central puberty	0.0196748	3.39e-06	genus.Akkermansia.id.4037	TRUE	0.00116815	21.4466
1882	rs117107102	A	G	0.204406	0.205254	0.0465597	FALSE	FALSE	FALSE	0.403383	0.245638	Precocious central puberty	0.0431629	3.01e-06	genus.Akkermansia.id.4037	TRUE	0.00122134	22.4243
1883	rs11729256	T	C	0.0750473	-0.172464	0.169797	FALSE	FALSE	FALSE	0.215015	0.139095	Precocious central puberty	0.0150184	6.58e-07	genus.Akkermansia.id.4037	TRUE	0.00135967	24.9675
1884	rs12908520	G	A	0.061772	-0.0345303	0.427472	FALSE	FALSE	FALSE	0.741747	0.104783	Precocious central puberty	0.0130954	2.26e-06	genus.Akkermansia.id.4037	TRUE	0.00121177	22.2484
1885	rs2602429	C	T	0.0745352	0.0726661	0.260598	FALSE	FALSE	FALSE	0.543563	0.119628	Precocious central puberty	0.0156201	2.72e-06	genus.Akkermansia.id.4037	TRUE	0.00123998	22.7671
1886	rs3995795	C	T	0.0641175	-0.0544852	0.401333	FALSE	FALSE	FALSE	0.611328	0.107216	Precocious central puberty	0.0140999	5.22e-06	genus.Akkermansia.id.4037	TRUE	0.00112624	20.6763
1887	rs4242783	G	A	0.0685454	-0.116798	0.282428	FALSE	FALSE	FALSE	0.318244	0.117023	Precocious central puberty	0.0147701	3e-06	genus.Akkermansia.id.4037	TRUE	0.00117296	21.535
1888	rs4936098	A	G	0.0649225	0.0823634	0.348162	FALSE	FALSE	FALSE	0.449637	0.108943	Precocious central puberty	0.0135934	1.1e-06	genus.Akkermansia.id.4037	TRUE	0.00124221	22.808
1889	rs61779207	G	A	-0.0760539	0.0629912	0.223227	FALSE	FALSE	FALSE	0.617048	0.125973	Precocious central puberty	0.0167769	6.32e-06	genus.Akkermansia.id.4037	TRUE	0.00111926	20.5481
1890	rs74542928	T	C	0.112623	0.348352	0.0477402	FALSE	FALSE	FALSE	0.150988	0.242577	Precocious central puberty	0.0236434	1.48e-06	genus.Akkermansia.id.4037	TRUE	0.00123565	22.6873
1891	rs9349825	A	G	-0.0703407	-0.0755033	0.189248	FALSE	FALSE	FALSE	0.568913	0.132543	Precocious central puberty	0.0147133	2.6e-06	genus.Akkermansia.id.4037	TRUE	0.00124467	22.8532
1892	rs941682	G	A	-0.0632957	0.0287476	0.274042	FALSE	FALSE	FALSE	0.805361	0.116664	Precocious central puberty	0.0143777	9.17e-06	genus.Akkermansia.id.4037	TRUE	0.00105563	19.3787
1893	rs11184341	G	C	0.0655342	-0.053524	0.275204	FALSE	TRUE	TRUE	0.648724	0.117497	Precocious central puberty	0.0142231	4.13e-06	class.Verrucomicrobiae.id.4029	FALSE	0.00115624	21.2276
1894	rs111862613	T	C	0.090699	-0.234037	0.175561	FALSE	FALSE	FALSE	0.0924805	0.139104	Precocious central puberty	0.0196746	3.74e-06	class.Verrucomicrobiae.id.4029	TRUE	0.00115742	21.2493
1895	rs117107102	A	G	0.204683	0.205254	0.0465597	FALSE	FALSE	FALSE	0.403383	0.245638	Precocious central puberty	0.0431573	2.92e-06	class.Verrucomicrobiae.id.4029	TRUE	0.00122497	22.491
1896	rs11729256	T	C	0.0749798	-0.172464	0.169797	FALSE	FALSE	FALSE	0.215015	0.139095	Precocious central puberty	0.0150177	6.73e-07	class.Verrucomicrobiae.id.4029	TRUE	0.00135736	24.925
1897	rs12908520	G	A	0.0618926	-0.0345303	0.427472	FALSE	FALSE	FALSE	0.741747	0.104783	Precocious central puberty	0.0130946	2.17e-06	class.Verrucomicrobiae.id.4029	TRUE	0.00121664	22.3379
1898	rs2602429	C	T	0.0746844	0.0726661	0.260598	FALSE	FALSE	FALSE	0.543563	0.119628	Precocious central puberty	0.0156194	2.58e-06	class.Verrucomicrobiae.id.4029	TRUE	0.00124506	22.8603
1899	rs3995795	C	T	0.0641275	-0.0544852	0.401333	FALSE	FALSE	FALSE	0.611328	0.107216	Precocious central puberty	0.0140995	5.19e-06	class.Verrucomicrobiae.id.4029	TRUE	0.00112666	20.6841
1900	rs4242783	G	A	0.0689292	-0.116798	0.282428	FALSE	FALSE	FALSE	0.318244	0.117023	Precocious central puberty	0.0147693	2.64e-06	class.Verrucomicrobiae.id.4029	TRUE	0.00118624	21.7791
1901	rs4936098	A	G	0.0648843	0.0823634	0.348162	FALSE	FALSE	FALSE	0.449637	0.108943	Precocious central puberty	0.0135928	1.12e-06	class.Verrucomicrobiae.id.4029	TRUE	0.00124086	22.7831
1902	rs61779207	G	A	-0.0758309	0.0629912	0.223227	FALSE	FALSE	FALSE	0.617048	0.125973	Precocious central puberty	0.0167762	6.72e-06	class.Verrucomicrobiae.id.4029	TRUE	0.00111282	20.4296
1903	rs74542928	T	C	0.112164	0.348352	0.0477402	FALSE	FALSE	FALSE	0.150988	0.242577	Precocious central puberty	0.0236422	1.63e-06	class.Verrucomicrobiae.id.4029	TRUE	0.00122574	22.5051
1904	rs9349825	A	G	-0.0704036	-0.0755033	0.189248	FALSE	FALSE	FALSE	0.568913	0.132543	Precocious central puberty	0.0147128	2.54e-06	class.Verrucomicrobiae.id.4029	TRUE	0.00124698	22.8956
1905	rs941682	G	A	-0.0631436	0.0287476	0.274042	FALSE	FALSE	FALSE	0.805361	0.116664	Precocious central puberty	0.0143767	9.61e-06	class.Verrucomicrobiae.id.4029	TRUE	0.00105071	19.2881
1906	rs111966731	T	C	0.204031	0.0380491	0.0858123	FALSE	FALSE	FALSE	0.8373	0.185291	Precocious central puberty	0.0445746	4.56e-06	family.Oxalobacteraceae.id.2966	TRUE	0.0011411	20.9493
1907	rs11246212	T	C	0.13607	-0.0134519	0.139743	FALSE	FALSE	FALSE	0.928335	0.149565	Precocious central puberty	0.0291797	4.51e-06	family.Oxalobacteraceae.id.2966	TRUE	0.00118428	21.743
1908	rs12002250	A	C	0.196145	0.174046	0.0425873	FALSE	FALSE	FALSE	0.519193	0.270011	Precocious central puberty	0.044523	5.53e-06	family.Oxalobacteraceae.id.2966	TRUE	0.00105713	19.4061
1909	rs12509763	C	G	-0.16332	0.197686	0.0960172	FALSE	TRUE	TRUE	0.266002	0.177725	Precocious central puberty	0.0360823	8.05e-06	family.Oxalobacteraceae.id.2966	FALSE	0.00111585	20.4853
1910	rs1569853	T	C	-0.140043	0.0663236	0.120646	FALSE	FALSE	FALSE	0.67928	0.160417	Precocious central puberty	0.0281704	7.45e-07	family.Oxalobacteraceae.id.2966	TRUE	0.00134571	24.7109
1911	rs17138946	G	T	-0.189444	0.133975	0.0670052	FALSE	FALSE	FALSE	0.521733	0.209115	Precocious central puberty	0.0430248	8.09e-06	family.Oxalobacteraceae.id.2966	TRUE	0.001056	19.3854
1912	rs36057338	G	T	0.181604	-0.404353	0.0331109	FALSE	FALSE	FALSE	0.15401	0.283655	Precocious central puberty	0.0398742	6.26e-06	family.Oxalobacteraceae.id.2966	TRUE	0.00112973	20.7405
1913	rs4428215	G	A	0.12561	-0.175941	0.253791	FALSE	FALSE	FALSE	0.143255	0.120197	Precocious central puberty	0.0230053	4.88e-08	family.Oxalobacteraceae.id.2966	TRUE	0.00162288	29.8088
1914	rs561239	A	G	0.105525	-0.139808	0.20889	FALSE	FALSE	FALSE	0.284512	0.130633	Precocious central puberty	0.0236769	7.19e-06	family.Oxalobacteraceae.id.2966	TRUE	0.00108191	19.8616
1915	rs6000536	C	T	-0.118383	-0.0693272	0.16889	FALSE	FALSE	FALSE	0.61755	0.138842	Precocious central puberty	0.0241355	7.39e-07	family.Oxalobacteraceae.id.2966	TRUE	0.00131008	24.0557
1916	rs62435498	C	A	0.181521	0.161752	0.102613	FALSE	FALSE	FALSE	0.35177	0.17371	Precocious central puberty	0.0400608	7.46e-06	family.Oxalobacteraceae.id.2966	TRUE	0.00111823	20.529
1917	rs736744	C	T	0.105642	-0.0860318	0.431744	FALSE	FALSE	FALSE	0.414628	0.10546	Precocious central puberty	0.0200648	1.49e-07	family.Oxalobacteraceae.id.2966	TRUE	0.00150921	27.7176
1918	rs7993559	C	A	0.0921059	0.0852354	0.443787	FALSE	FALSE	FALSE	0.419865	0.105665	Precocious central puberty	0.0201114	5.04e-06	family.Oxalobacteraceae.id.2966	TRUE	0.00114234	20.9722
1919	rs80330081	A	C	-0.18756	0.150527	0.104269	FALSE	FALSE	FALSE	0.379871	0.171416	Precocious central puberty	0.0423688	6.64e-06	family.Oxalobacteraceae.id.2966	TRUE	0.00106739	19.5948
1920	rs934049	G	A	0.109751	-0.0554559	0.210628	FALSE	FALSE	FALSE	0.666986	0.128881	Precocious central puberty	0.0238636	4.21e-06	family.Oxalobacteraceae.id.2966	TRUE	0.00115199	21.1495
1921	rs112135816	T	G	-0.0775052	-0.112407	0.0610489	FALSE	FALSE	FALSE	0.599864	0.214273	Precocious central puberty	0.0171554	5.28e-06	family.Alcaligenaceae.id.2875	TRUE	0.00111168	20.4087
1922	rs112159068	A	T	0.131484	-0.481952	0.0297325	FALSE	TRUE	TRUE	0.12179	0.311478	Precocious central puberty	0.0281089	3.56e-06	family.Alcaligenaceae.id.2875	FALSE	0.00119163	21.8782
1923	rs1153990	A	G	-0.058727	-0.0647164	0.314289	FALSE	FALSE	FALSE	0.567633	0.113232	Precocious central puberty	0.0128306	5.97e-06	family.Alcaligenaceae.id.2875	TRUE	0.00114101	20.9477
1924	rs147968	C	T	0.0489475	-0.0197993	0.461287	FALSE	FALSE	FALSE	0.850292	0.104899	Precocious central puberty	0.0110321	9.13e-06	family.Alcaligenaceae.id.2875	TRUE	0.00107221	19.6833
1925	rs17000015	A	T	-0.0609257	0.0190647	0.275927	FALSE	TRUE	TRUE	0.870693	0.11712	Precocious central puberty	0.0125363	1.13e-06	family.Alcaligenaceae.id.2875	FALSE	0.00128619	23.6164
1926	rs2040996	T	C	-0.0490922	-0.237252	0.479411	FALSE	FALSE	FALSE	0.0234509	0.104701	Precocious central puberty	0.0110231	7.8e-06	family.Alcaligenaceae.id.2875	TRUE	0.0010803	19.832
1927	rs2367850	G	C	0.0629104	-0.0367533	0.220979	FALSE	TRUE	TRUE	0.773448	0.127675	Precocious central puberty	0.0131712	1.85e-06	family.Alcaligenaceae.id.2875	FALSE	0.00124238	22.8111
1928	rs28480294	T	C	-0.0516967	-0.0774525	0.357011	FALSE	FALSE	FALSE	0.479152	0.109447	Precocious central puberty	0.0115503	6.61e-06	family.Alcaligenaceae.id.2875	TRUE	0.0010911	20.0304
1929	rs4033856	C	T	0.081834	0.15765	0.087633	FALSE	FALSE	FALSE	0.395449	0.185519	Precocious central puberty	0.0168931	1.03e-06	family.Alcaligenaceae.id.2875	TRUE	0.00127789	23.4639
1930	rs6087811	T	G	-0.0927044	0.255531	0.101149	FALSE	FALSE	FALSE	0.144797	0.175243	Precocious central puberty	0.0200457	3.37e-06	family.Alcaligenaceae.id.2875	TRUE	0.00116481	21.3851
1931	rs62191117	A	G	0.0684302	0.0342397	0.205568	FALSE	FALSE	FALSE	0.790378	0.128808	Precocious central puberty	0.0133636	2.76e-07	family.Alcaligenaceae.id.2875	TRUE	0.00142767	26.2181
1932	rs62395635	T	C	0.110583	0.166832	0.0615955	FALSE	FALSE	FALSE	0.456338	0.223969	Precocious central puberty	0.0238514	3.35e-06	family.Alcaligenaceae.id.2875	TRUE	0.00117068	21.4931
1933	rs67737557	C	G	0.0738409	-0.194946	0.198385	FALSE	TRUE	TRUE	0.141846	0.132711	Precocious central puberty	0.0151678	1.04e-06	family.Alcaligenaceae.id.2875	FALSE	0.0012906	23.6975
1934	rs6969323	A	C	-0.0593564	0.0450387	0.220454	FALSE	FALSE	FALSE	0.720422	0.125844	Precocious central puberty	0.0129137	3.89e-06	family.Alcaligenaceae.id.2875	TRUE	0.00115064	21.1247
1935	rs7302582	G	C	-0.106817	0.24914	0.0537374	FALSE	TRUE	TRUE	0.286312	0.233661	Precocious central puberty	0.023298	3.34e-06	family.Alcaligenaceae.id.2875	FALSE	0.00114483	21.018
1936	rs74776516	T	G	-0.0944052	0.128273	0.0674791	FALSE	FALSE	FALSE	0.534979	0.20675	Precocious central puberty	0.0213287	6.85e-06	family.Alcaligenaceae.id.2875	TRUE	0.00106709	19.5892
1937	rs7638039	T	C	0.0603335	0.192782	0.246413	FALSE	FALSE	FALSE	0.113115	0.121679	Precocious central puberty	0.0127779	2.7e-06	family.Alcaligenaceae.id.2875	TRUE	0.00121415	22.2921
1938	rs79846372	A	G	0.0882459	-0.0136806	0.0813072	FALSE	FALSE	FALSE	0.94311	0.191709	Precocious central puberty	0.0198328	6.99e-06	family.Alcaligenaceae.id.2875	TRUE	0.00107834	19.7959
1939	rs9537886	A	C	-0.0570888	-0.116652	0.428201	FALSE	FALSE	FALSE	0.267974	0.105306	Precocious central puberty	0.0110683	2.35e-07	family.Alcaligenaceae.id.2875	TRUE	0.00144849	26.6009
1940	rs112205261	T	C	-0.188618	0.111503	0.08106	FALSE	FALSE	FALSE	0.559017	0.190831	Precocious central puberty	0.0403613	3.35e-06	genus.Eggerthella.id.819	TRUE	0.00118938	21.8367
1941	rs13070736	A	C	-0.121331	0.0990188	0.164359	FALSE	FALSE	FALSE	0.480243	0.140271	Precocious central puberty	0.0272024	7.62e-06	genus.Eggerthella.id.819	TRUE	0.00108358	19.8922
1942	rs1784446	G	A	0.0907728	0.0857258	0.487952	FALSE	FALSE	FALSE	0.41364	0.104863	Precocious central puberty	0.0198096	5.23e-06	genus.Eggerthella.id.819	TRUE	0.00114357	20.9949
1943	rs2223081	G	A	0.102572	-0.103469	0.284371	FALSE	FALSE	FALSE	0.376613	0.117026	Precocious central puberty	0.0221108	3.89e-06	genus.Eggerthella.id.819	TRUE	0.00117203	21.5179
1944	rs2240838	A	G	0.0980582	0.160487	0.538548	FALSE	FALSE	FALSE	0.12685	0.105124	Precocious central puberty	0.0197653	7.36e-07	genus.Eggerthella.id.819	TRUE	0.00134023	24.6102
1945	rs3851328	T	G	-0.107774	0.0763425	0.22191	FALSE	FALSE	FALSE	0.548163	0.127129	Precocious central puberty	0.0236527	4.18e-06	genus.Eggerthella.id.819	TRUE	0.00113078	20.7598
1946	rs4985746	G	A	0.110522	-0.318225	0.103563	FALSE	FALSE	FALSE	0.0590215	0.168548	Precocious central puberty	0.0247653	5.71e-06	genus.Eggerthella.id.819	TRUE	0.00108478	19.9144
1947	rs6430926	C	T	0.0879736	0.182621	0.468794	FALSE	FALSE	FALSE	0.0832224	0.105422	Precocious central puberty	0.0197127	8.37e-06	genus.Eggerthella.id.819	TRUE	0.00108478	19.9142
1948	rs67490567	T	C	0.108495	-0.0534858	0.25656	FALSE	FALSE	FALSE	0.658162	0.120885	Precocious central puberty	0.0245457	8.94e-06	genus.Eggerthella.id.819	TRUE	0.00106415	19.5352
1949	rs76663501	C	T	0.175349	0.25536	0.0514363	FALSE	FALSE	FALSE	0.287328	0.239999	Precocious central puberty	0.0378576	4.83e-06	genus.Eggerthella.id.819	TRUE	0.00116841	21.4513
1950	rs11228830	A	G	0.135265	-0.0869466	0.0852657	FALSE	FALSE	FALSE	0.643166	0.187678	Precocious central puberty	0.0298411	6.55e-06	genus.Butyricimonas.id.945	TRUE	0.00111906	20.5443
1951	rs113054641	G	A	-0.144881	-0.379604	0.044424	FALSE	FALSE	FALSE	0.123733	0.246609	Precocious central puberty	0.0274574	1.74e-07	genus.Butyricimonas.id.945	TRUE	0.00151582	27.8392
1952	rs12304031	G	A	-0.086278	-0.00141109	0.123754	FALSE	FALSE	FALSE	0.992902	0.158622	Precocious central puberty	0.0196846	6.7e-06	genus.Butyricimonas.id.945	TRUE	0.00104639	19.2087
1953	rs12458763	A	C	0.122037	-0.247311	0.0450836	FALSE	FALSE	FALSE	0.320237	0.248811	Precocious central puberty	0.0269587	6.37e-06	genus.Butyricimonas.id.945	TRUE	0.00111609	20.4897
1954	rs1701950	G	C	-0.105056	-0.0248051	0.093445	FALSE	TRUE	TRUE	0.891585	0.18199	Precocious central puberty	0.0241047	7.68e-06	genus.Butyricimonas.id.945	FALSE	0.00103464	18.9928
1955	rs1862649	G	A	0.113124	0.158082	0.0686577	FALSE	FALSE	FALSE	0.438014	0.203832	Precocious central puberty	0.0248176	4.76e-06	genus.Butyricimonas.id.945	TRUE	0.00113161	20.775
1956	rs2114713	G	T	0.062721	-0.0929048	0.44843	FALSE	FALSE	FALSE	0.379277	0.105666	Precocious central puberty	0.0138998	6.88e-06	genus.Butyricimonas.id.945	TRUE	0.00110899	20.3593
1957	rs2642760	G	C	0.0713357	-0.167993	0.30735	FALSE	TRUE	TRUE	0.138139	0.113298	Precocious central puberty	0.0145396	8.58e-07	genus.Butyricimonas.id.945	FALSE	0.00131082	24.0693
1958	rs270727	G	C	-0.0694173	-0.0826159	0.327009	FALSE	TRUE	TRUE	0.46162	0.112222	Precocious central puberty	0.0150795	5.38e-06	genus.Butyricimonas.id.945	FALSE	0.00115414	21.189
1959	rs326049	C	G	0.0759694	-0.0321671	0.265682	FALSE	TRUE	TRUE	0.785979	0.118464	Precocious central puberty	0.0167617	8.19e-06	genus.Butyricimonas.id.945	FALSE	0.0011188	20.5396
1960	rs62130338	G	A	-0.0732608	0.000979051	0.345733	FALSE	FALSE	FALSE	0.992904	0.110092	Precocious central puberty	0.0158324	3.9e-06	genus.Butyricimonas.id.945	TRUE	0.00116612	21.4093
1961	rs62390301	T	C	-0.0872983	0.172206	0.199378	FALSE	FALSE	FALSE	0.185798	0.130152	Precocious central puberty	0.0174893	7.42e-07	genus.Butyricimonas.id.945	TRUE	0.00135668	24.9127
1962	rs7083431	A	C	0.0703539	-0.132939	0.273983	FALSE	FALSE	FALSE	0.257853	0.117492	Precocious central puberty	0.0144439	8.85e-07	genus.Butyricimonas.id.945	TRUE	0.00129196	23.7226
1963	rs71428626	G	T	-0.133188	0.327668	0.0319909	FALSE	FALSE	FALSE	0.274364	0.299769	Precocious central puberty	0.0289905	4.8e-06	genus.Butyricimonas.id.945	TRUE	0.00114953	21.1044
1964	rs72814525	A	G	0.0664154	0.138459	0.244333	FALSE	FALSE	FALSE	0.255598	0.121791	Precocious central puberty	0.0149766	8.25e-06	genus.Butyricimonas.id.945	TRUE	0.00107114	19.6636
1965	rs782080	T	A	0.0653488	-0.103683	0.443886	FALSE	TRUE	TRUE	0.327857	0.105968	Precocious central puberty	0.0137973	2.23e-06	genus.Butyricimonas.id.945	FALSE	0.00122167	22.4304
1966	rs78453362	A	G	-0.14948	-0.26435	0.0249081	FALSE	FALSE	FALSE	0.430193	0.335103	Precocious central puberty	0.0327073	4.06e-06	genus.Butyricimonas.id.945	TRUE	0.00113759	20.8848
1967	rs9657374	C	T	0.0680719	-0.0406588	0.294055	FALSE	FALSE	FALSE	0.724094	0.115183	Precocious central puberty	0.0148172	4.5e-06	genus.Butyricimonas.id.945	TRUE	0.00114948	21.1035
1968	rs112334273	G	A	0.0627459	0.0540333	0.277296	FALSE	FALSE	FALSE	0.645283	0.117381	Precocious central puberty	0.0127415	9.26e-07	phylum.Firmicutes.id.1672	TRUE	0.00132055	24.2482
1969	rs12554342	G	C	-0.0525703	-0.0315469	0.211545	FALSE	TRUE	TRUE	0.807253	0.129305	Precocious central puberty	0.0116908	6.81e-06	phylum.Firmicutes.id.1672	FALSE	0.00110132	20.2184
1970	rs13421739	C	G	0.0943944	-0.161162	0.0689294	FALSE	TRUE	TRUE	0.4317	0.204966	Precocious central puberty	0.0179641	1.95e-06	phylum.Firmicutes.id.1672	FALSE	0.00150324	27.6078
1971	rs2009919	T	C	0.0536457	-0.146907	0.46063	FALSE	FALSE	FALSE	0.167933	0.106541	Precocious central puberty	0.0106294	4.95e-07	phylum.Firmicutes.id.1672	TRUE	0.0013869	25.4684
1972	rs2273429	A	G	-0.0702112	-0.227645	0.105394	FALSE	FALSE	FALSE	0.181712	0.170457	Precocious central puberty	0.0153063	9.26e-06	phylum.Firmicutes.id.1672	TRUE	0.00114598	21.039
1973	rs2332027	G	A	-0.0482656	0.134635	0.594365	FALSE	FALSE	FALSE	0.213838	0.108307	Precocious central puberty	0.0104823	4.05e-06	phylum.Firmicutes.id.1672	TRUE	0.00115468	21.199
1974	rs2547978	A	G	0.0465802	0.055157	0.373219	FALSE	FALSE	FALSE	0.609376	0.107947	Precocious central puberty	0.0105075	8.57e-06	phylum.Firmicutes.id.1672	TRUE	0.00107039	19.6498
1975	rs3792064	G	A	0.0897349	0.190905	0.0523438	FALSE	FALSE	FALSE	0.415019	0.234213	Precocious central puberty	0.0182532	6.75e-07	phylum.Firmicutes.id.1672	TRUE	0.00131605	24.1655
1976	rs3852931	C	T	-0.0482086	0.000669829	0.390368	FALSE	FALSE	FALSE	0.995097	0.108997	Precocious central puberty	0.0105	4.53e-06	phylum.Firmicutes.id.1672	TRUE	0.00114808	21.0778
1977	rs4750583	A	G	0.0616007	0.271702	0.188123	FALSE	FALSE	FALSE	0.0432853	0.134443	Precocious central puberty	0.0137936	5.79e-06	phylum.Firmicutes.id.1672	TRUE	0.00108629	19.942
1978	rs56199908	T	C	-0.186194	0.453785	0.0543104	FALSE	FALSE	FALSE	0.0528482	0.234373	Precocious central puberty	0.041051	8.67e-06	phylum.Firmicutes.id.1672	TRUE	0.00112046	20.5701
1979	rs6814436	T	C	0.0680205	-0.00895027	0.14173	FALSE	FALSE	FALSE	0.952101	0.149001	Precocious central puberty	0.0150844	6.8e-06	phylum.Firmicutes.id.1672	TRUE	0.0011075	20.3319
1980	rs6815608	T	C	0.0935765	-0.0973122	0.150829	FALSE	FALSE	FALSE	0.504871	0.145929	Precocious central puberty	0.0210869	7.24e-06	phylum.Firmicutes.id.1672	TRUE	0.00107261	19.6907
1981	rs7247191	T	C	-0.0713033	-0.114842	0.0989159	FALSE	FALSE	FALSE	0.514919	0.176356	Precocious central puberty	0.0157424	4.73e-06	phylum.Firmicutes.id.1672	TRUE	0.00111736	20.513
1982	rs72738886	T	C	0.0864609	-0.0768578	0.0756489	FALSE	FALSE	FALSE	0.694413	0.19563	Precocious central puberty	0.0190398	7.68e-06	phylum.Firmicutes.id.1672	TRUE	0.00112313	20.6191
1983	rs72771021	C	T	-0.141357	-0.44206	0.0689183	FALSE	FALSE	FALSE	0.0312846	0.205281	Precocious central puberty	0.0308303	5.12e-06	phylum.Firmicutes.id.1672	TRUE	0.00114493	21.0198
1984	rs7573799	C	G	-0.0698446	0.00146801	0.154225	FALSE	TRUE	TRUE	0.991894	0.144501	Precocious central puberty	0.0153935	8.05e-06	phylum.Firmicutes.id.1672	FALSE	0.00112126	20.5847
1985	rs7975768	C	G	0.0512732	0.0195504	0.501823	FALSE	TRUE	TRUE	0.851925	0.104737	Precocious central puberty	0.0109226	2.82e-06	phylum.Firmicutes.id.1672	FALSE	0.00120007	22.0333
1986	rs8085381	G	A	0.0647291	0.112841	0.182759	FALSE	FALSE	FALSE	0.405923	0.135774	Precocious central puberty	0.0146219	8.67e-06	phylum.Firmicutes.id.1672	TRUE	0.0010674	19.5948
1987	rs112362903	A	G	-0.149047	0.136445	0.0340843	FALSE	FALSE	FALSE	0.645406	0.29652	Precocious central puberty	0.0333271	7.88e-06	genus.FamilyXIIIUCG001.id.11294	TRUE	0.00108938	19.9988
1988	rs116979587	T	A	-0.121679	0.18653	0.0480861	FALSE	TRUE	TRUE	0.445176	0.244314	Precocious central puberty	0.0260821	3.05e-06	genus.FamilyXIIIUCG001.id.11294	FALSE	0.00118531	21.762
1989	rs12049454	T	C	-0.0647298	0.0439281	0.395578	FALSE	FALSE	FALSE	0.683443	0.107728	Precocious central puberty	0.0134065	1.17e-06	genus.FamilyXIIIUCG001.id.11294	TRUE	0.00126947	23.3092
1990	rs1426266	T	C	-0.0665521	-0.0811476	0.271887	FALSE	FALSE	FALSE	0.491044	0.117836	Precocious central puberty	0.0137151	1.25e-06	genus.FamilyXIIIUCG001.id.11294	TRUE	0.00128224	23.544
1991	rs2276529	C	G	-0.0759406	-0.113036	0.200578	FALSE	TRUE	TRUE	0.38904	0.131229	Precocious central puberty	0.0165099	5.36e-06	genus.FamilyXIIIUCG001.id.11294	FALSE	0.00115228	21.1549
1992	rs3842897	G	A	-0.112639	0.174758	0.0889975	FALSE	FALSE	FALSE	0.333141	0.180572	Precocious central puberty	0.0242751	5.2e-06	genus.FamilyXIIIUCG001.id.11294	TRUE	0.0011726	21.5284
1993	rs62414802	C	T	-0.0611904	0.0257524	0.249278	FALSE	FALSE	FALSE	0.831	0.120666	Precocious central puberty	0.013457	4.29e-06	genus.FamilyXIIIUCG001.id.11294	TRUE	0.00112611	20.674
1994	rs7119679	G	A	-0.0809085	-0.0892372	0.241805	FALSE	FALSE	FALSE	0.469619	0.123409	Precocious central puberty	0.0174782	3.52e-06	genus.FamilyXIIIUCG001.id.11294	TRUE	0.00116705	21.4263
1995	rs76463770	A	G	0.19313	0.453207	0.030258	FALSE	FALSE	FALSE	0.125878	0.296105	Precocious central puberty	0.0419866	3.77e-06	genus.FamilyXIIIUCG001.id.11294	TRUE	0.00115233	21.1558
1996	rs8076666	A	G	0.088655	0.0246329	0.119125	FALSE	FALSE	FALSE	0.87861	0.161283	Precocious central puberty	0.0198094	8.02e-06	genus.FamilyXIIIUCG001.id.11294	TRUE	0.00109091	20.027
1997	rs112381107	C	T	0.211435	-0.317515	0.0633717	FALSE	FALSE	FALSE	0.143991	0.217314	Precocious central puberty	0.0456962	2.82e-06	family.Desulfovibrionaceae.id.3169	TRUE	0.00116598	21.4066
1998	rs11599763	T	C	-0.0555931	0.090099	0.407956	FALSE	FALSE	FALSE	0.400137	0.107085	Precocious central puberty	0.0117493	2.5e-06	family.Desulfovibrionaceae.id.3169	TRUE	0.00121923	22.3855
[truncated: 643 more rows]

## Sheet: S2
Supplemental table S2. Mendelian randomization of Gut microbiota and Precocious central puberty
No.	exposure	outcome	method	nsnp	b	se	pval
1	genus.Anaerostipes.id.1991	Precocious central puberty	MR Egger	13	2.39395	2.36018	0.332226
2	genus.Anaerostipes.id.1991	Precocious central puberty	Weighted median	13	0.778937	0.80646	0.334109
3	genus.Anaerostipes.id.1991	Precocious central puberty	Inverse variance weighted	13	-0.0513296	0.658297	0.937849
4	genus.Oscillibacter.id.2063	Precocious central puberty	MR Egger	13	-0.178279	1.99787	0.9305
5	genus.Oscillibacter.id.2063	Precocious central puberty	Weighted median	13	0.320269	0.547223	0.558371
6	genus.Oscillibacter.id.2063	Precocious central puberty	Inverse variance weighted	13	0.188786	0.501439	0.706554
7	genus.Methanobrevibacter.id.123	Precocious central puberty	MR Egger	6	-2.16199	1.56956	0.240423
8	genus.Methanobrevibacter.id.123	Precocious central puberty	Weighted median	6	-0.710655	0.53975	0.18796
9	genus.Methanobrevibacter.id.123	Precocious central puberty	Inverse variance weighted	6	-0.505322	0.418547	0.227307
10	family.BacteroidalesS24.7group.id.11173	Precocious central puberty	MR Egger	8	1.26773	3.35569	0.718595
11	family.BacteroidalesS24.7group.id.11173	Precocious central puberty	Weighted median	8	-0.0917576	0.771645	0.905345
12	family.BacteroidalesS24.7group.id.11173	Precocious central puberty	Inverse variance weighted	8	0.368001	0.779443	0.636832
13	class.Gammaproteobacteria.id.3303	Precocious central puberty	MR Egger	7	-0.197118	2.46862	0.939455
14	class.Gammaproteobacteria.id.3303	Precocious central puberty	Weighted median	7	1.41194	0.993501	0.155265
15	class.Gammaproteobacteria.id.3303	Precocious central puberty	Inverse variance weighted	7	1.46178	0.764088	0.0557345
16	genus.Anaerotruncus.id.2054	Precocious central puberty	MR Egger	13	2.11926	1.65137	0.225752
17	genus.Anaerotruncus.id.2054	Precocious central puberty	Weighted median	13	0.744005	0.760013	0.327611
18	genus.Anaerotruncus.id.2054	Precocious central puberty	Inverse variance weighted	13	0.220802	0.561451	0.69412
19	genus.RuminococcaceaeUCG014.id.11371	Precocious central puberty	MR Egger	11	1.27158	1.20315	0.318109
20	genus.RuminococcaceaeUCG014.id.11371	Precocious central puberty	Weighted median	11	-0.0545924	0.722492	0.939768
21	genus.RuminococcaceaeUCG014.id.11371	Precocious central puberty	Inverse variance weighted	11	-0.738617	0.560249	0.187379
22	class.Coriobacteriia.id.809	Precocious central puberty	MR Egger	18	-2.94329	2.01451	0.163363
23	class.Coriobacteriia.id.809	Precocious central puberty	Weighted median	18	0.527744	0.664477	0.427064
24	class.Coriobacteriia.id.809	Precocious central puberty	Inverse variance weighted	18	0.382375	0.48951	0.434721
25	order.NB1n.id.3953	Precocious central puberty	MR Egger	13	-1.26804	1.60465	0.446098
26	order.NB1n.id.3953	Precocious central puberty	Weighted median	13	-0.1288	0.440451	0.76996
27	order.NB1n.id.3953	Precocious central puberty	Inverse variance weighted	13	-0.243401	0.368928	0.509414
28	genus.Slackia.id.825	Precocious central puberty	MR Egger	6	-1.82094	3.44293	0.624868
29	genus.Slackia.id.825	Precocious central puberty	Weighted median	6	0.523631	0.680065	0.441317
30	genus.Slackia.id.825	Precocious central puberty	Inverse variance weighted	6	0.8021	0.5282	0.128875
31	genus.Bacteroides.id.918	Precocious central puberty	MR Egger	9	0.372471	3.4579	0.917243
32	genus.Bacteroides.id.918	Precocious central puberty	Weighted median	9	-1.36363	0.83891	0.104061
33	genus.Bacteroides.id.918	Precocious central puberty	Inverse variance weighted	9	-1.50499	0.668141	0.0242908
34	genus.Sellimonas.id.14369	Precocious central puberty	MR Egger	9	-1.72231	1.54373	0.301389
35	genus.Sellimonas.id.14369	Precocious central puberty	Weighted median	9	0.431484	0.371114	0.244962
36	genus.Sellimonas.id.14369	Precocious central puberty	Inverse variance weighted	9	0.134656	0.284859	0.636421
37	genus.Coprococcus2.id.11302	Precocious central puberty	MR Egger	9	2.2215	3.57421	0.55394
38	genus.Coprococcus2.id.11302	Precocious central puberty	Weighted median	9	-1.04309	0.793334	0.18857
39	genus.Coprococcus2.id.11302	Precocious central puberty	Inverse variance weighted	9	-0.537921	0.64283	0.402704
40	genus.RuminococcaceaeUCG011.id.11368	Precocious central puberty	MR Egger	8	2.38114	1.54889	0.17513
41	genus.RuminococcaceaeUCG011.id.11368	Precocious central puberty	Weighted median	8	-0.0638498	0.431468	0.882356
42	genus.RuminococcaceaeUCG011.id.11368	Precocious central puberty	Inverse variance weighted	8	0.131881	0.326816	0.686556
43	genus.Faecalibacterium.id.2057	Precocious central puberty	MR Egger	10	1.09323	1.05371	0.32984
44	genus.Faecalibacterium.id.2057	Precocious central puberty	Weighted median	10	0.134949	0.728415	0.853022
45	genus.Faecalibacterium.id.2057	Precocious central puberty	Inverse variance weighted	10	0.112029	0.545423	0.837262
46	genus.Butyricimonas.id.945	Precocious central puberty	MR Egger	13	0.9081	1.69709	0.603235
47	genus.Butyricimonas.id.945	Precocious central puberty	Weighted median	13	-0.607965	0.658276	0.35571
48	genus.Butyricimonas.id.945	Precocious central puberty	Inverse variance weighted	13	-0.297787	0.479151	0.534278
49	genus.LachnospiraceaeUCG010.id.11330	Precocious central puberty	MR Egger	10	-0.326825	1.81307	0.86143
50	genus.LachnospiraceaeUCG010.id.11330	Precocious central puberty	Weighted median	10	0.850721	0.732214	0.245298
51	genus.LachnospiraceaeUCG010.id.11330	Precocious central puberty	Inverse variance weighted	10	0.61295	0.58736	0.296685
52	genus..Eubacteriumhalliigroup.id.11338	Precocious central puberty	MR Egger	14	-0.896369	0.995368	0.385549
53	genus..Eubacteriumhalliigroup.id.11338	Precocious central puberty	Weighted median	14	-0.588482	0.637127	0.355669
54	genus..Eubacteriumhalliigroup.id.11338	Precocious central puberty	Inverse variance weighted	14	-0.325047	0.477646	0.496176
55	genus.Marvinbryantia.id.2005	Precocious central puberty	MR Egger	11	0.0637863	2.01965	0.975494
56	genus.Marvinbryantia.id.2005	Precocious central puberty	Weighted median	11	-0.206009	0.771424	0.78943
57	genus.Marvinbryantia.id.2005	Precocious central puberty	Inverse variance weighted	11	-0.192813	0.53859	0.720346
58	family.Rhodospirillaceae.id.2717	Precocious central puberty	MR Egger	15	-1.35805	1.53536	0.392486
59	family.Rhodospirillaceae.id.2717	Precocious central puberty	Weighted median	15	0.562926	0.511635	0.271224
60	family.Rhodospirillaceae.id.2717	Precocious central puberty	Inverse variance weighted	15	0.423482	0.36278	0.24308
61	family.Victivallaceae.id.2255	Precocious central puberty	MR Egger	13	0.994792	1.42399	0.49931
62	family.Victivallaceae.id.2255	Precocious central puberty	Weighted median	13	0.466252	0.359098	0.19415
63	family.Victivallaceae.id.2255	Precocious central puberty	Inverse variance weighted	13	0.296938	0.282021	0.292389
64	genus.Prevotella7.id.11182	Precocious central puberty	MR Egger	11	-1.06688	1.69073	0.543719
65	genus.Prevotella7.id.11182	Precocious central puberty	Weighted median	11	-0.772248	0.387377	0.0462032
66	genus.Prevotella7.id.11182	Precocious central puberty	Inverse variance weighted	11	-0.553858	0.291043	0.0570392
67	genus.Butyrivibrio.id.1993	Precocious central puberty	MR Egger	15	-0.599372	1.18929	0.622711
68	genus.Butyrivibrio.id.1993	Precocious central puberty	Weighted median	15	0.111798	0.343684	0.744959
69	genus.Butyrivibrio.id.1993	Precocious central puberty	Inverse variance weighted	15	0.202859	0.27017	0.45274
70	genus..Eubacteriumrectalegroup.id.14374	Precocious central puberty	MR Egger	9	-2.31088	2.64127	0.410634
71	genus..Eubacteriumrectalegroup.id.14374	Precocious central puberty	Weighted median	9	-1.65693	0.882205	0.0603576
72	genus..Eubacteriumrectalegroup.id.14374	Precocious central puberty	Inverse variance weighted	9	-0.927448	0.672861	0.168091
73	order.Selenomonadales.id.2165	Precocious central puberty	MR Egger	12	2.67474	2.02632	0.216253
74	order.Selenomonadales.id.2165	Precocious central puberty	Weighted median	12	0.0288657	0.845105	0.972752
75	order.Selenomonadales.id.2165	Precocious central puberty	Inverse variance weighted	12	0.231319	0.596318	0.698081
76	genus.LachnospiraceaeFCS020group.id.11314	Precocious central puberty	MR Egger	13	-0.551205	1.3051	0.680908
77	genus.LachnospiraceaeFCS020group.id.11314	Precocious central puberty	Weighted median	13	-0.00559013	0.658731	0.993229
78	genus.LachnospiraceaeFCS020group.id.11314	Precocious central puberty	Inverse variance weighted	13	-0.250253	0.481362	0.603144
79	genus.Terrisporobacter.id.11348	Precocious central puberty	MR Egger	5	1.82162	1.77408	0.38007
80	genus.Terrisporobacter.id.11348	Precocious central puberty	Weighted median	5	-0.499712	0.76502	0.513627
81	genus.Terrisporobacter.id.11348	Precocious central puberty	Inverse variance weighted	5	-0.231494	0.593332	0.696418
82	genus.Streptococcus.id.1853	Precocious central puberty	MR Egger	17	-0.635445	1.79577	0.728371
83	genus.Streptococcus.id.1853	Precocious central puberty	Weighted median	17	0.79881	0.66949	0.232806
84	genus.Streptococcus.id.1853	Precocious central puberty	Inverse variance weighted	17	0.234004	0.490694	0.633444
85	family.Peptococcaceae.id.2024	Precocious central puberty	MR Egger	10	1.41496	1.77633	0.448697
86	family.Peptococcaceae.id.2024	Precocious central puberty	Weighted median	10	0.434789	0.712093	0.541478
87	family.Peptococcaceae.id.2024	Precocious central puberty	Inverse variance weighted	10	0.731702	0.612199	0.232008
88	genus.Enterorhabdus.id.820	Precocious central puberty	MR Egger	6	0.858248	1.71231	0.642542
89	genus.Enterorhabdus.id.820	Precocious central puberty	Weighted median	6	0.342353	0.77222	0.657523
90	genus.Enterorhabdus.id.820	Precocious central puberty	Inverse variance weighted	6	0.100219	0.591988	0.865567
91	genus..Ruminococcusgnavusgroup.id.14376	Precocious central puberty	MR Egger	11	-1.08469	1.80112	0.561883
92	genus..Ruminococcusgnavusgroup.id.14376	Precocious central puberty	Weighted median	11	-0.0708915	0.504412	0.888231
93	genus..Ruminococcusgnavusgroup.id.14376	Precocious central puberty	Inverse variance weighted	11	0.133066	0.375817	0.723285
94	genus.Eggerthella.id.819	Precocious central puberty	MR Egger	10	-1.77682	2.07283	0.416276
95	genus.Eggerthella.id.819	Precocious central puberty	Weighted median	10	-0.54158	0.53621	0.312488
96	genus.Eggerthella.id.819	Precocious central puberty	Inverse variance weighted	10	0.0338964	0.442613	0.938956
97	genus.Desulfovibrio.id.3173	Precocious central puberty	MR Egger	11	0.270238	1.37203	0.848233
98	genus.Desulfovibrio.id.3173	Precocious central puberty	Weighted median	11	-0.564045	0.594613	0.342828
99	genus.Desulfovibrio.id.3173	Precocious central puberty	Inverse variance weighted	11	-0.562429	0.464063	0.225524
100	genus.Butyricicoccus.id.2055	Precocious central puberty	MR Egger	8	-1.46684	1.69382	0.419767
101	genus.Butyricicoccus.id.2055	Precocious central puberty	Weighted median	8	-0.905752	0.870439	0.298076
102	genus.Butyricicoccus.id.2055	Precocious central puberty	Inverse variance weighted	8	-0.338305	0.844895	0.688854
103	genus.ChristensenellaceaeR.7group.id.11283	Precocious central puberty	MR Egger	9	-3.33015	3.05667	0.312025
104	genus.ChristensenellaceaeR.7group.id.11283	Precocious central puberty	Weighted median	9	-0.897504	0.958655	0.349164
105	genus.ChristensenellaceaeR.7group.id.11283	Precocious central puberty	Inverse variance weighted	9	-0.163566	0.917645	0.85853
106	family.Clostridiaceae1.id.1869	Precocious central puberty	MR Egger	10	0.286569	2.41689	0.90854
107	family.Clostridiaceae1.id.1869	Precocious central puberty	Weighted median	10	-0.310444	0.892951	0.728095
108	family.Clostridiaceae1.id.1869	Precocious central puberty	Inverse variance weighted	10	0.715972	0.783598	0.360876
109	family.ClostridialesvadinBB60group.id.11286	Precocious central puberty	MR Egger	15	0.902473	1.11144	0.431417
110	family.ClostridialesvadinBB60group.id.11286	Precocious central puberty	Weighted median	15	-0.0772992	0.585599	0.894984
111	family.ClostridialesvadinBB60group.id.11286	Precocious central puberty	Inverse variance weighted	15	-0.356174	0.411253	0.386451
112	genus.CandidatusSoleaferrea.id.11350	Precocious central puberty	MR Egger	9	1.72219	4.15455	0.690894
113	genus.CandidatusSoleaferrea.id.11350	Precocious central puberty	Weighted median	9	-0.515748	0.505499	0.307597
114	genus.CandidatusSoleaferrea.id.11350	Precocious central puberty	Inverse variance weighted	9	-0.272897	0.408113	0.5037
115	genus.Intestinimonas.id.2062	Precocious central puberty	MR Egger	16	-0.0715261	1.34041	0.958198
116	genus.Intestinimonas.id.2062	Precocious central puberty	Weighted median	16	-0.0236929	0.61639	0.969338
117	genus.Intestinimonas.id.2062	Precocious central puberty	Inverse variance weighted	16	-0.137394	0.465702	0.767974
118	genus.Peptococcus.id.2037	Precocious central puberty	MR Egger	14	1.49604	1.23962	0.25074
119	genus.Peptococcus.id.2037	Precocious central puberty	Weighted median	14	0.351577	0.444542	0.429017
120	genus.Peptococcus.id.2037	Precocious central puberty	Inverse variance weighted	14	0.540225	0.311134	0.0825093
121	genus.Coprococcus1.id.11301	Precocious central puberty	MR Egger	12	-1.40861	1.34244	0.318743
122	genus.Coprococcus1.id.11301	Precocious central puberty	Weighted median	12	-0.909065	0.712046	0.20171
123	genus.Coprococcus1.id.11301	Precocious central puberty	Inverse variance weighted	12	-0.955046	0.536088	0.0748293
124	family.Acidaminococcaceae.id.2166	Precocious central puberty	MR Egger	7	-1.92423	2.03456	0.387693
125	family.Acidaminococcaceae.id.2166	Precocious central puberty	Weighted median	7	0.437568	0.796808	0.582902
126	family.Acidaminococcaceae.id.2166	Precocious central puberty	Inverse variance weighted	7	0.218126	0.68725	0.750948
127	genus.RuminococcaceaeUCG005.id.11363	Precocious central puberty	MR Egger	14	1.35807	1.34775	0.333504
128	genus.RuminococcaceaeUCG005.id.11363	Precocious central puberty	Weighted median	14	0.795455	0.678558	0.241088
129	genus.RuminococcaceaeUCG005.id.11363	Precocious central puberty	Inverse variance weighted	14	0.78986	0.480722	0.100368
130	family.Bacteroidaceae.id.917	Precocious central puberty	MR Egger	9	0.372471	3.4579	0.917243
131	family.Bacteroidaceae.id.917	Precocious central puberty	Weighted median	9	-1.36363	0.79171	0.0849998
132	family.Bacteroidaceae.id.917	Precocious central puberty	Inverse variance weighted	9	-1.50499	0.668141	0.0242908
133	order.MollicutesRF9.id.11579	Precocious central puberty	MR Egger	14	1.65862	1.37943	0.2524
134	order.MollicutesRF9.id.11579	Precocious central puberty	Weighted median	14	-0.0619668	0.596242	0.917226
135	order.MollicutesRF9.id.11579	Precocious central puberty	Inverse variance weighted	14	0.284822	0.479534	0.552541
136	order.Burkholderiales.id.2874	Precocious central puberty	MR Egger	10	-3.52715	1.9798	0.11268
137	order.Burkholderiales.id.2874	Precocious central puberty	Weighted median	10	1.54264	0.874344	0.0776745
138	order.Burkholderiales.id.2874	Precocious central puberty	Inverse variance weighted	10	1.62846	0.765806	0.0334645
139	genus.Senegalimassilia.id.11160	Precocious central puberty	MR Egger	5	2.74283	2.45587	0.34545
140	genus.Senegalimassilia.id.11160	Precocious central puberty	Weighted median	5	-0.325419	0.76494	0.670533
141	genus.Senegalimassilia.id.11160	Precocious central puberty	Inverse variance weighted	5	-0.136387	0.637656	0.830634
142	genus..Ruminococcustorquesgroup.id.14377	Precocious central puberty	MR Egger	10	2.8456	2.29985	0.25106
143	genus..Ruminococcustorquesgroup.id.14377	Precocious central puberty	Weighted median	10	-0.92845	0.972036	0.339497
144	genus..Ruminococcustorquesgroup.id.14377	Precocious central puberty	Inverse variance weighted	10	-0.804124	0.743149	0.279231
145	genus.Victivallis.id.2256	Precocious central puberty	MR Egger	11	0.82626	2.28961	0.72652
146	genus.Victivallis.id.2256	Precocious central puberty	Weighted median	11	-0.208273	0.405566	0.607576
147	genus.Victivallis.id.2256	Precocious central puberty	Inverse variance weighted	11	-0.165505	0.336748	0.623087
148	family.Methanobacteriaceae.id.121	Precocious central puberty	MR Egger	10	-2.56547	1.28418	0.0807985
149	family.Methanobacteriaceae.id.121	Precocious central puberty	Weighted median	10	-0.337647	0.436897	0.439622
150	family.Methanobacteriaceae.id.121	Precocious central puberty	Inverse variance weighted	10	-0.423412	0.335291	0.206654
151	genus..Eubacteriumventriosumgroup.id.11341	Precocious central puberty	MR Egger	15	-0.550186	2.27676	0.812819
152	genus..Eubacteriumventriosumgroup.id.11341	Precocious central puberty	Weighted median	15	-0.147861	0.698059	0.832249
153	genus..Eubacteriumventriosumgroup.id.11341	Precocious central puberty	Inverse variance weighted	15	0.429559	0.499197	0.389513
154	genus..Eubacteriumfissicatenagroup.id.14373	Precocious central puberty	MR Egger	9	1.33399	1.78281	0.478691
155	genus..Eubacteriumfissicatenagroup.id.14373	Precocious central puberty	Weighted median	9	-0.0763145	0.474198	0.872146
156	genus..Eubacteriumfissicatenagroup.id.14373	Precocious central puberty	Inverse variance weighted	9	0.0208234	0.342915	0.951578
157	genus.Sutterella.id.2896	Precocious central puberty	MR Egger	12	-2.41261	2.71058	0.394338
158	genus.Sutterella.id.2896	Precocious central puberty	Weighted median	12	-0.831998	0.777668	0.284681
159	genus.Sutterella.id.2896	Precocious central puberty	Inverse variance weighted	12	0.0639327	0.622054	0.91814
160	family.Defluviitaleaceae.id.1924	Precocious central puberty	MR Egger	12	-1.13129	1.49827	0.467619
161	family.Defluviitaleaceae.id.1924	Precocious central puberty	Weighted median	12	-0.592223	0.586597	0.312692
162	family.Defluviitaleaceae.id.1924	Precocious central puberty	Inverse variance weighted	12	-0.682774	0.426915	0.109749
163	genus.Barnesiella.id.944	Precocious central puberty	MR Egger	13	4.05597	2.42887	0.123117
164	genus.Barnesiella.id.944	Precocious central puberty	Weighted median	13	1.25951	0.765521	0.0999097
165	genus.Barnesiella.id.944	Precocious central puberty	Inverse variance weighted	13	0.968216	0.617335	0.116793
166	genus.Ruminiclostridium6.id.11356	Precocious central puberty	MR Egger	16	0.353323	1.16562	0.766255
167	genus.Ruminiclostridium6.id.11356	Precocious central puberty	Weighted median	16	0.257448	0.606491	0.67121
168	genus.Ruminiclostridium6.id.11356	Precocious central puberty	Inverse variance weighted	16	0.733956	0.456707	0.108041
169	genus.Ruminiclostridium9.id.11357	Precocious central puberty	MR Egger	10	2.96393	3.85164	0.463695
170	genus.Ruminiclostridium9.id.11357	Precocious central puberty	Weighted median	10	0.057492	0.957039	0.952098
171	genus.Ruminiclostridium9.id.11357	Precocious central puberty	Inverse variance weighted	10	0.462791	0.788381	0.557194
172	genus.Escherichia.Shigella.id.3504	Precocious central puberty	MR Egger	10	-1.22649	1.81186	0.517544
173	genus.Escherichia.Shigella.id.3504	Precocious central puberty	Weighted median	10	-0.137108	0.772026	0.859041
174	genus.Escherichia.Shigella.id.3504	Precocious central puberty	Inverse variance weighted	10	0.240782	0.57907	0.677551
175	order.Bacillales.id.1674	Precocious central puberty	MR Egger	8	-0.0682018	1.26818	0.958857
176	order.Bacillales.id.1674	Precocious central puberty	Weighted median	8	-0.382533	0.402243	0.341605
177	order.Bacillales.id.1674	Precocious central puberty	Inverse variance weighted	8	-0.123223	0.314048	0.694785
178	order.Erysipelotrichales.id.2148	Precocious central puberty	MR Egger	13	-2.41817	2.60981	0.374033
179	order.Erysipelotrichales.id.2148	Precocious central puberty	Weighted median	13	0.324406	0.826709	0.694758
180	order.Erysipelotrichales.id.2148	Precocious central puberty	Inverse variance weighted	13	0.559266	0.60295	0.353641
181	phylum.Lentisphaerae.id.2238	Precocious central puberty	MR Egger	9	-0.359518	1.37115	0.800714
182	phylum.Lentisphaerae.id.2238	Precocious central puberty	Weighted median	9	-0.693958	0.476647	0.145416
183	phylum.Lentisphaerae.id.2238	Precocious central puberty	Inverse variance weighted	9	-0.366158	0.358378	0.30692
184	genus.Alistipes.id.968	Precocious central puberty	MR Egger	13	1.65695	2.98768	0.590271
185	genus.Alistipes.id.968	Precocious central puberty	Weighted median	13	-1.53205	0.832173	0.0656176
186	genus.Alistipes.id.968	Precocious central puberty	Inverse variance weighted	13	-1.27612	0.622487	0.0403617
187	family.Christensenellaceae.id.1866	Precocious central puberty	MR Egger	11	1.21802	0.924473	0.220215
188	family.Christensenellaceae.id.1866	Precocious central puberty	Weighted median	11	0.525977	0.613556	0.391301
189	family.Christensenellaceae.id.1866	Precocious central puberty	Inverse variance weighted	11	0.424244	0.476359	0.373146
190	genus.Oxalobacter.id.2978	Precocious central puberty	MR Egger	11	0.388314	1.45172	0.795124
191	genus.Oxalobacter.id.2978	Precocious central puberty	Weighted median	11	-0.382284	0.418677	0.361202
192	genus.Oxalobacter.id.2978	Precocious central puberty	Inverse variance weighted	11	-0.421041	0.30874	0.17265
193	class.Betaproteobacteria.id.2867	Precocious central puberty	MR Egger	10	-2.80691	2.02394	0.202904
194	class.Betaproteobacteria.id.2867	Precocious central puberty	Weighted median	10	1.54487	0.949212	0.103625
195	class.Betaproteobacteria.id.2867	Precocious central puberty	Inverse variance weighted	10	1.55276	0.765678	0.0425644
196	genus.Coprococcus3.id.11303	Precocious central puberty	MR Egger	11	-2.9273	4.41357	0.523794
197	genus.Coprococcus3.id.11303	Precocious central puberty	Weighted median	11	0.710915	0.920213	0.439786
198	genus.Coprococcus3.id.11303	Precocious central puberty	Inverse variance weighted	11	-0.0901543	0.713891	0.899506
199	family.Verrucomicrobiaceae.id.4036	Precocious central puberty	MR Egger	12	1.44177	1.66114	0.405776
200	family.Verrucomicrobiaceae.id.4036	Precocious central puberty	Weighted median	12	-0.481497	0.669322	0.471907
201	family.Verrucomicrobiaceae.id.4036	Precocious central puberty	Inverse variance weighted	12	-0.182277	0.478998	0.703547
202	genus.RuminococcaceaeNK4A214group.id.11358	Precocious central puberty	MR Egger	15	0.0901592	2.32182	0.969615
203	genus.RuminococcaceaeNK4A214group.id.11358	Precocious central puberty	Weighted median	15	-0.239909	0.771931	0.75596
204	genus.RuminococcaceaeNK4A214group.id.11358	Precocious central puberty	Inverse variance weighted	15	0.785597	0.653285	0.229157
205	genus.Dialister.id.2183	Precocious central puberty	MR Egger	10	-1.82195	2.31873	0.454652
206	genus.Dialister.id.2183	Precocious central puberty	Weighted median	10	1.1495	0.713094	0.106965
207	genus.Dialister.id.2183	Precocious central puberty	Inverse variance weighted	10	0.271197	0.58851	0.644928
208	genus.RuminococcaceaeUCG010.id.11367	Precocious central puberty	MR Egger	6	-2.15855	1.82402	0.302174
209	genus.RuminococcaceaeUCG010.id.11367	Precocious central puberty	Weighted median	6	-0.710775	0.850093	0.40309
210	genus.RuminococcaceaeUCG010.id.11367	Precocious central puberty	Inverse variance weighted	6	-0.659044	0.666176	0.32252
211	phylum.Proteobacteria.id.2375	Precocious central puberty	MR Egger	12	-1.73564	1.59619	0.30239
212	phylum.Proteobacteria.id.2375	Precocious central puberty	Weighted median	12	-0.0197745	0.763666	0.979342
213	phylum.Proteobacteria.id.2375	Precocious central puberty	Inverse variance weighted	12	-0.617451	0.574461	0.282449
214	family.Erysipelotrichaceae.id.2149	Precocious central puberty	MR Egger	13	-2.41817	2.60981	0.374033
215	family.Erysipelotrichaceae.id.2149	Precocious central puberty	Weighted median	13	0.324406	0.839664	0.699236
216	family.Erysipelotrichaceae.id.2149	Precocious central puberty	Inverse variance weighted	13	0.559266	0.60295	0.353641
217	genus.Holdemanella.id.11393	Precocious central puberty	MR Egger	11	3.10492	1.07622	0.0180295
218	genus.Holdemanella.id.11393	Precocious central puberty	Weighted median	11	0.624922	0.588241	0.288074
219	genus.Holdemanella.id.11393	Precocious central puberty	Inverse variance weighted	11	0.390616	0.457613	0.39333
220	genus.Paraprevotella.id.962	Precocious central puberty	MR Egger	13	-0.458375	1.33362	0.737546
221	genus.Paraprevotella.id.962	Precocious central puberty	Weighted median	13	0.434963	0.466411	0.351039
222	genus.Paraprevotella.id.962	Precocious central puberty	Inverse variance weighted	13	-0.00774536	0.343065	0.981988
223	genus.FamilyXIIIUCG001.id.11294	Precocious central puberty	MR Egger	8	1.12615	1.84684	0.564378
224	genus.FamilyXIIIUCG001.id.11294	Precocious central puberty	Weighted median	8	0.124317	0.792285	0.875316
225	genus.FamilyXIIIUCG001.id.11294	Precocious central puberty	Inverse variance weighted	8	0.276649	0.604526	0.647218
226	class.Deltaproteobacteria.id.3087	Precocious central puberty	MR Egger	13	-1.3814	1.71726	0.438195
227	class.Deltaproteobacteria.id.3087	Precocious central puberty	Weighted median	13	-1.34158	0.735475	0.068138
228	class.Deltaproteobacteria.id.3087	Precocious central puberty	Inverse variance weighted	13	-0.919839	0.629294	0.143824
229	order.Lactobacillales.id.1800	Precocious central puberty	MR Egger	15	1.48656	1.33454	0.285488
230	order.Lactobacillales.id.1800	Precocious central puberty	Weighted median	15	0.982087	0.682722	0.150296
231	order.Lactobacillales.id.1800	Precocious central puberty	Inverse variance weighted	15	0.917485	0.513894	0.0742028
232	class.Negativicutes.id.2164	Precocious central puberty	MR Egger	12	2.67474	2.02632	0.216253
233	class.Negativicutes.id.2164	Precocious central puberty	Weighted median	12	0.0288657	0.836136	0.97246
234	class.Negativicutes.id.2164	Precocious central puberty	Inverse variance weighted	12	0.231319	0.596318	0.698081
235	class.Verrucomicrobiae.id.4029	Precocious central puberty	MR Egger	12	1.44311	1.66082	0.405266
236	class.Verrucomicrobiae.id.4029	Precocious central puberty	Weighted median	12	-0.481293	0.643281	0.454349
237	class.Verrucomicrobiae.id.4029	Precocious central puberty	Inverse variance weighted	12	-0.182109	0.478948	0.703777
238	genus.Veillonella.id.2198	Precocious central puberty	MR Egger	6	7.79151	6.23904	0.279824
239	genus.Veillonella.id.2198	Precocious central puberty	Weighted median	6	-0.16385	0.848379	0.846855
240	genus.Veillonella.id.2198	Precocious central puberty	Inverse variance weighted	6	-0.174509	0.844144	0.836222
241	genus.RuminococcaceaeUCG009.id.11366	Precocious central puberty	MR Egger	11	0.820164	1.53802	0.606768
242	genus.RuminococcaceaeUCG009.id.11366	Precocious central puberty	Weighted median	11	0.480993	0.538054	0.371349
243	genus.RuminococcaceaeUCG009.id.11366	Precocious central puberty	Inverse variance weighted	11	0.592442	0.400937	0.139504
244	genus.RuminococcaceaeUCG003.id.11361	Precocious central puberty	MR Egger	12	-0.726051	1.6708	0.673114
245	genus.RuminococcaceaeUCG003.id.11361	Precocious central puberty	Weighted median	12	-0.69499	0.719081	0.333795
[truncated: 343 more rows]
